# Supplementary material for: Alternative Splicing of TCF7L2 Gene in Omental and Subcutaneous Adipose Tissue and Risk of Type 2 Diabetes
Source: PLoS One. 2009 Sep 30;4(9):e7231. doi: 10.1371/journal.pone.0007231 (PMC2747626; doi:10.1371/journal.pone.0007231)
Supplement: Table S2 — List of significant correlations between TCF7L2 assay. (0.05 MB XLS) [file pone.0007231.s002.xls]

## Sheet: omental_exon12_13_cor_sig
Table S2.
List of significant correlations between TCF7L2 assay "ex12-13" and other transcripts in human omental adipose tissue
reporter_id	transcript	Gene ID	gene symbol	chromosome	gene_start	gene_end	correl coeff
10023818794	Contig19956_RC	HSG00273989	Contig19956_RC	11	1278288	1278685	-0.400989
10025927271	HSS00092878	HSG00294170	HSS00092878	16	8720485	8721139	-0.394698
10023840019	X97301	HSG00296461	X97301	16	2756392	2756565	-0.386414
10025920614	hCT1644255.3	HSG00445760	hCT1644255.3	8	23396475	23396995	-0.373659
10025905667	NM_145316	HSG00242933	C6orf128	6	37287934	37333350	-0.365031
10023850808	AK056769	HSG00298397	AK056769	17	1258510	1422588	-0.364943
10025913019	NM_020125	HSG00207414	SLAMF8	1	158063224	158073905	-0.354081
10025932435	XM_208773	HSG00292599	XM_208773	15	55476412	55486766	-0.346438
10025927876	HSS00014156	HSG00222512	HSS00014156	3	13430401	13430734	-0.337993
10025908764	NM_033387	HSG00261073	FAM78A	9	133123286	133141727	-0.333047
10025927582	AF075108	HSG00263528	AF075108	9	125208550	125208785	-0.332022
10023806414	NM_005909	HSG00236630	MAP1B	5	71438890	71538608	-0.329651
10025904760	NM_024599	HSG00302030	RHBDF2	17	71978570	72009103	-0.329463
10023805913	Contig41804_RC	HSG00273962	Contig41804_RC	11	129851244	129851750	-0.325824
10025925429	HSS00100083	HSG00392709	HSS00100083	5	118721528	118722168	-0.325462
10023829214	NM_032242	HSG00226700	PLXNA1	3	128190191	128238918	-0.324869
10025905000	NM_014318	HSG00297658	NM_014318	17	39350102	39350852	-0.324864
10023827446	NM_006748	HSG00259938	SLA	8	134118155	134141628	-0.324698
10025905580	NM_017762	HSG00290977	MTMR10	15	29025705	29070910	-0.324088
10023848712	ENST00000299816	HSG00245061	ENST00000299816	6	33167511	33173050	-0.322055
10031920189	hCT34994	HSG00243449	HLA-DRA	6	32515623	32520804	-0.322041
10025919003	AK092066	HSG00285167	AK092066	13	37007076	37023673	-0.32008
10025906933	NM_007261	HSG00301937	CD300A	17	69974116	69992526	-0.317918
10025905809	NM_007220	HSG00254490	CA5B	X	15666332	15715668	-0.317323
10025907881	NM_004072	HSG00276787	CMKLR1	12	107209476	107257216	-0.316955
10025903977	NM_031918	HSG00307086	KLF16	19	1803398	1814564	-0.316174
10023812897	NM_004383	HSG00290933	CSK	15	72861767	72882557	-0.315195
10023822581	NM_002953	HSG00207430	RPS6KA1	1	26728835	26774107	-0.31474
10023824179	NM_000734	HSG00204459	CD247	1	165666507	165754450	-0.31257
10023807724	NM_017540	HSG00236789	GALNT10	5	153763529	153780002	-0.310917
10025905318	NM_002613	HSG00296075	PDPK1	16	2527970	2593189	-0.309748
10025920625	XM_210344	HSG00451165	XM_210344	17	36711605	36712629	-0.309702
10025902464	NM_033662	HSG00315832	WDR4	21	43142404	43172756	-0.309135
10023824488	NM_006533	HSG00307921	MIA	19	45973217	45975236	-0.308453
10025905651	NM_001803	HSG00208781	CD52	1	26516997	26519600	-0.307538
10023830756	AJ227904	HSG00291018	AJ227904	15	31185250	31185729	-0.304687
10023838401	NM_032489	HSG00276791	ACRBP	12	6617502	6626841	-0.304498
10025910420	NM_003003	HSG00301602	SEC14L1	17	72648646	72722008	-0.304116
10023818607	Contig61848_RC	HSG00310397	Contig61848_RC	NA	NA	NA	-0.302819
10023812981	NM_000271	HSG00303719	NPC1	18	19365462	19420426	-0.302104
10025902191	NM_001130	HSG00308333	AES	19	3003907	3013371	-0.301968
10023825352	NM_004350	HSG00205958	RUNX3	1	25098645	25128955	-0.301081
10025911424	NM_152785	HSG00219579	GCET2	3	113322377	113334807	-0.301065
10023848124	AK074085	HSG00269540	WDFY4	10	49666637	49861006	-0.300692
10025907993	NM_017493	HSG00227278	OTUD4	4	146299739	146315346	-0.299825
10025904783	NM_014389	HSG00302370	PELP1	17	4521482	4554155	-0.29958
10025915380	HSS00209331	HSG00214841	HSS00209331	2	64307105	64332342	-0.299531
10025918326	AK091836	HSG00238663	AK091836	6	13387505	13403797	-0.298652
10023822656	NM_002104	HSG00237363	GZMK	5	54355863	54365717	-0.298004
10023845795	AK024629	HSG00265828	AK024629	10	11259708	11261250	-0.297454
10025904734	NM_001778	HSG00207225	CD48	1	158915161	158948209	-0.297382
10025906446	NM_005108	HSG00226470	XYLB	3	38363243	38431471	-0.297136
10025934666	hCT2293597	HSG00431887	hCT2293597	Y	26833440	26909961	-0.297079
10023819594	NM_001319	HSG00307156	CSNK1G2	19	1920718	1932334	-0.295765
10033668510	NM_016354	HSG00311673	SLCO4A1	20	60744241	60774092	-0.294312
10025912350	NM_023079	HSG00302465	UBE2Z	17	44340861	44361415	-0.292409
10023831550	ENST00000297001	HSG00425641	ENST00000297001	7	50146240	50169311	-0.291994
10023816157	NM_000195	HSG00269667	HPS1	10	100165945	100196694	-0.291936
10025902877	NM_133168	HSG00306630	NM_133168	19	59289746	59295960	-0.291206
10025909006	NM_138957	HSG00314278	MAPK1	22	20453319	20551970	-0.291178
10025903045	NM_018715	HSG00205291	RCC2	1	17605865	17638807	-0.290783
10025907531	NM_015889	HSG00314241	PCQAP	22	19191885	19271918	-0.289744
10025909201	NM_145045	HSG00307890	NM_145045	19	11392271	11406940	-0.289491
10033668841	NM_018593	HSG00244608	SLC16A10	6	111515501	111650906	-0.289018
10025908771	NM_015547	HSG00207528	ACOT11	1	54786488	54873005	-0.28856
10023820008	NM_002501	HSG00306540	NFIX	19	12967583	13070609	-0.288152
10025910537	NM_025263	HSG00241907	PRR3	6	30632641	30639477	-0.287621
10023808114	NM_000211	HSG00315771	ITGB2	21	45130298	45165303	-0.286668
10025905725	NM_017791	HSG00287521	C14orf58	14	75114744	75184260	-0.286417
10025910394	NM_016354	HSG00311673	SLCO4A1	20	60744241	60774092	-0.285471
10025913083	NM_005399	HSG00204516	PRKAB2	1	145093310	145110753	-0.285295
10023807565	NM_014146	HSG00250533	LAT2	7	73262022	73282099	-0.284555
10033668958	NM_000593	HSG00453887	TAP1	6	32920964	32929726	-0.284308
10025910903	NM_005796	HSG00296911	NUTF2	16	66438319	66462719	-0.283704
10025935036	XM_171902	HSG00364990	XM_171902	17	233500	254631	-0.283665
10025908826	NM_020820	HSG00311330	NM_020820	20	46674199	46877827	-0.283631
10023820143	Contig40149_RC	HSG00266621	Contig40149_RC	10	22929143	22929909	-0.283527
10033668870	NM_006389	HSG00270943	HYOU1	11	118420109	118433122	-0.283306
10025905859	NM_079837	HSG00295832	BANP	16	86542538	86668422	-0.28268
10025909471	NM_139202	HSG00314223	MLC1	22	48839946	48865908	-0.282051
10031920279	ENST00000343801	HSG00226480	CCR5	3	46386637	46392695	-0.281949
10023818360	Contig43254_RC	HSG00261036	NR6A1	9	126320077	126320537	-0.281862
10023821031	NM_019111	HSG00243449	HLA-DRA	6	32515624	32520799	-0.281792
10023835412	NM_031471	HSG00272097	NM_031471	11	63730788	63747939	-0.281392
10025904549	NM_145718	HSG00262216	TRAF2	9	138900785	138940880	-0.281348
10025907818	NM_002121	HSG00243015	HLA-DPB1	6	33151737	33162954	-0.281144
10025912613	NM_145804	HSG00271011	ABTB2	11	34129110	34335378	-0.280888
10023807026	NM_021235	HSG00306716	EPS15L1	19	16333407	16443762	-0.280671
10023806426	NM_000118	HSG00261502	ENG	9	129617116	129656805	-0.279164
10025908803	NM_002116	HSG00243533	HLA-A	6	30018309	30021632	-0.278879
10023811231	NM_005601	HSG00307823	NKG7	19	56566686	56567772	-0.278545
10025902931	NM_016543	HSG00308339	SIGLEC7	19	56337394	56348595	-0.278392
10025928803	AF086049	HSG00229978	AF086049	4	39391317	39391829	-0.277807
10025904197	NM_030796	HSG00249485	NM_030796	7	55505800	55607694	-0.277744
10025926782	HSS00022280	HSG00392263	HSS00022280	9	6037359	6056714	-0.277576
10025912090	NM_021149	HSG00296209	COTL1	16	83156706	83209170	-0.277408
10023845387	NM_052862	HSG00207449	RCSD1	1	165865953	165942109	-0.277321
10025904832	NM_173158	HSG00282040	NR4A1	12	50723762	50736019	-0.277164
10025919319	AF390030	HSG00287369	AF390030	14	49620119	49629111	-0.277095
10023809645	Contig37117	HSG00277551	Contig37117	12	73217891	73218394	-0.277072
10025902918	NM_000677	HSG00454232	ADORA3	1	111843577	111848266	-0.276868
10025910053	NM_000801	HSG00312143	FKBP1A	20	1297622	1321745	-0.276114
10023825617	Contig33601_RC	HSG00227516	RPL34	4	109768873	109859439	-0.275985
10025907707	NM_030803	HSG00212548	ATG16L1	2	233825038	233869051	-0.275974
10023811682	NM_017596	HSG00460378	KIF21B	1	199205142	199259451	-0.27577
10025911527	NM_152924	HSG00290613	ABHD2	15	87432428	87546591	-0.275545
10025915752	HSS00092443	HSG00306757	GRAMD1A	19	40183881	40184445	-0.275123
10025906981	NM_002355	HSG00282073	M6PR	12	8984231	8993519	-0.274671
10025909767	NM_024097	HSG00207309	C1orf50	1	43005526	43013997	-0.274227
10025903804	NM_000579	HSG00226480	CCR5	3	46386636	46392694	-0.274051
10025905262	NM_014385	HSG00308339	SIGLEC7	19	56337385	56348595	-0.27381
10023810496	AB028949	HSG00351698	AB028949	1	14797786	15265643	-0.273802
10023810386	NM_007011	HSG00290613	ABHD2	15	87432428	87546591	-0.27369
10025907640	NM_002437	HSG00213523	MPV17	2	27385864	27399473	-0.273531
10025904472	NM_004848	HSG00200091	C1orf38	1	28071641	28085779	-0.273397
10025906188	NM_002833	HSG00290233	PTPN9	15	73546515	73658680	-0.272888
10023809844	Contig47297_RC	HSG00237757	Contig47297_RC	5	178479778	178480431	-0.27285
10023804644	Contig48774_RC	HSG00307967	POU2F2	19	47284507	47284972	-0.272419
10026391016	NM_002382	HSG00288123	MAX	14	64611597	64638980	-0.27207
10025926241	HSS00096274	HSG00311290	CEP250	20	33568012	33568973	-0.271935
10025916164	hCT2285055	HSG00434498	hCT2285055	21	14132533	14134254	-0.271322
10023814838	NM_017456	HSG00302407	PSCD1	17	74181726	74289971	-0.270024
10023820431	AK000229	HSG00303681	C18orf49	18	58402795	58404942	-0.270002
10023811027	Contig46244_RC	HSG00296199	Contig46244_RC	16	49263043	49263542	-0.269809
10025912302	NM_152576	HSG00261665	NM_152576	9	16515998	16517731	-0.269727
10025907675	NM_006328	HSG00271830	RBM14	11	66140672	66151387	-0.26972
10023847739	RSE_00000821979	HSG00217717	RSE_00000821979	2	179575042	179575355	-0.269332
10023831671	AK022078	HSG00251710	AK022078	7	1828620	1830759	-0.269239
10023809803	NM_005759	HSG00216254	ABI2	2	203901406	204000576	-0.269121
10025909959	NM_018690	HSG00294738	NM_018690	16	28413493	28417773	-0.269063
10025925783	AK097575	HSG00297228	AK097575	16	1678356	1680538	-0.2678
10025911462	NM_012143	HSG00314138	TFIP11	22	25217896	25238437	-0.267359
10031920545	hCT2281180	HSG00461582	FKBP1C	6	63979317	63980900	-0.267348
10025905451	NM_181698	HSG00268650	C10orf9	10	35575958	35898672	-0.267232
10023813378	NM_001495	HSG00257891	GFRA2	8	21593811	21702292	-0.266734
10023813088	NM_006060	HSG00248636	IKZF1	7	50314923	50438053	-0.266721
10025902421	NM_013351	HSG00297680	TBX21	17	43165608	43178484	-0.266444
10025905800	NM_000262	HSG00314135	NAGA	22	40784330	40796719	-0.266255
10023822448	NM_005564	HSG00260875	LCN2	9	129951538	129955556	-0.265964
10025903515	NM_018986	HSG00227692	SH3TC1	4	8251993	8293728	-0.265953
10025923870	AK092969	HSG00201283	C1orf132	1	206053544	206062671	-0.265814
10023820808	Contig53551_RC	HSG00300226	Contig53551_RC	17	35167499	35168344	-0.265643
10025912123	NM_003567	HSG00208111	BCAR3	1	93799937	93919973	-0.26554
10025905940	NM_144569	HSG00209929	SPOCD1	1	32028611	32054167	-0.265503
10025908112	NM_153613	HSG00291264	AGPAT7	15	32438381	32446687	-0.265412
10025928364	AL109703	HSG00290230	AL109703	15	87852241	87854649	-0.264934
10025912073	NM_130782	HSG00202450	RGS18	1	190394214	190421566	-0.264724
10023816888	NM_001147	HSG00257889	ANGPT2	8	6347600	6408172	-0.264101
10025921927	HSS00041026	HSG00293683	HSS00041026	16	31111203	31112352	-0.263886
10025908552	NM_016285	HSG00284523	KLF12	13	73284706	73606043	-0.26376
10023816461	NM_014029	HSG00314545	RAC2	22	35951247	35951981	-0.263728
10023820609	NM_002826	HSG00206832	QSCN6	1	178390590	178433790	-0.263512
10025923746	HSS00301466	HSG00307988	ZSCAN5	19	61486527	61487068	-0.263261
10025928837	hCT1647624.2	HSG00252380	hCT1647624.2	X	27739548	27740961	-0.263013
10023805314	Contig38630_RC	HSG00355817	Contig38630_RC	6	11202519	11242983	-0.263002
10025906199	NM_005338	HSG00247975	HIP1	7	75001344	75206215	-0.262971
10025909535	NM_001637	HSG00250049	AOAH	7	36519134	36730550	-0.262774
10025902190	NM_032430	HSG00306314	BRSK1	19	60487345	60515713	-0.262701
10025924656	hCT1764853.2	HSG00251235	hCT1764853.2	7	4999768	5004324	-0.26263
10025921644	AK092202	HSG00314905	AK092202	22	45316055	45322757	-0.262399
10023826126	NM_012105	HSG00315757	BACE2	21	41461597	41570393	-0.261803
10023809242	NM_000540	HSG00305533	RYR1	19	43616179	43770012	-0.261616
10025904892	NM_001815	HSG00307369	CEACAM3	19	46992395	47007429	-0.261282
10023847575	AJ296358	HSG00355751	TRBV7-2	7	141753216	142204226	-0.261232
10023826368	NM_006399	HSG00286995	BATF	14	75058536	75083085	-0.26105
10025915215	HSS00041395	HSG00294358	HSS00041395	16	88085925	88098369	-0.261037
10025919585	HSS00015923	HSG00313296	HSS00015923	22	26626062	26627355	-0.261026
10023813539	NM_000838	HSG00242654	GRM1	6	146392111	146800427	-0.260903
10025935233	hCT1832915.1	HSG00353285	EID3	12	103221423	103223118	-0.260794
10025902320	NM_004823	HSG00306746	KCNK6	19	43502323	43511483	-0.260716
10025904756	NM_033104	HSG00287836	STON2	14	80806663	80934680	-0.260702
10025923769	hCT1830210.1	HSG00228567	hCT1830210.1	4	113833992	113834871	-0.260571
10025916088	XM_062494	HSG00434254	XM_062494	12	29085688	29131085	-0.260311
10025925877	BC035378	HSG00233147	BC035378	5	153261221	153262971	-0.260291
10025910938	NM_021131	HSG00261892	PPP2R4	9	130913064	130951044	-0.260286
10025931397	AK024541	HSG00201025	AK024541	1	165904859	165906213	-0.26024
10023836535	AK022093	HSG00202313	AK022093	1	162970649	162972408	-0.260187
10026393996	NM_002738	HSG00294837	PRKCB1	16	23754822	24134808	-0.260121
10020109481	RSE_00000154975	HSG00299182	RSE_00000154975	17	5574287	5574538	-0.260074
10025923732	HSS00387890	HSG00285441	HSS00387890	14	100486530	100492312	-0.260019
10025909717	NM_017582	HSG00207379	UBE2Q1	1	152787674	152797744	-0.259579
10025930214	HSS00054217	HSG00253461	HSS00054217	X	6616912	6617646	-0.259373
10025913078	NM_000298	HSG00209999	PKLR	1	153526253	153537835	-0.259275
10023832639	NM_030792	HSG00271408	GDPD5	11	74823333	74914515	-0.259253
10025904846	NM_004776	HSG00311382	B4GALT5	20	47682891	47763745	-0.259201
10025931578	AK096743	HSG00270439	AK096743	10	72794005	72796137	-0.258661
10025912552	NM_000333	HSG00226000	ATXN7	3	63825272	63961366	-0.258608
10025933376	XM_212224	HSG00261227	XM_212224	9	131136005	131144143	-0.258474
10023842351	NM_022054	HSG00288032	KCNK13	14	89597860	89721948	-0.258195
10025903812	NM_052827	HSG00282263	CDK2	12	54646825	54652834	-0.257881
10023844263	NM_032737	HSG00305684	LMNB2	19	2379164	2407958	-0.257753
10025932628	hCT1829780.1	HSG00252525	hCT1829780.1	X	6917369	6918062	-0.257565
10031920706	AI279148	HSG00426799	AI279148	3	122625939	122626298	-0.257506
10025902168	NM_003504	HSG00314481	CDC45L	22	17847415	17888134	-0.257469
10025924130	hCT1809194.1	HSG00438147	hCT1809194.1	11	55388211	55405480	-0.257433
10025904200	NM_004273	HSG00268753	CHST3	10	73394125	73443318	-0.257269
10025903464	NM_007048	HSG00243501	BTN3A1	6	26510459	26523421	-0.257012
10023836649	NM_023940	HSG00229059	RASL11B	4	53423251	53427752	-0.256966
10025933282	AL833342	HSG00208942	FHAD1	1	15526202	15596596	-0.256914
10023811430	NM_013272	HSG00290712	SLCO3A1	15	90197949	90507780	-0.256893
10025907911	NM_000913	HSG00311564	OPRL1	20	62181931	62202435	-0.256812
10023850934	NM_030915	HSG00213109	LBH	2	30307900	30336393	-0.256744
10023849734	NM_138410	HSG00226755	CMTM7	3	32408166	32471337	-0.256456
10023821059	Contig56160_RC	HSG00202472	MFSD2	1	40206591	40208214	-0.256446
10023821919	NM_018022	HSG00204322	TMEM51	1	15352815	15419459	-0.256437
10025911034	NM_015683	HSG00307112	ARRDC2	19	17979976	17985905	-0.256306
10025927464	XM_212429	HSG00393862	XM_212429	17	989869	997984	-0.256291
10025918573	HSS00332622	HSG00460088	HSS00332622	6	1539196	1539281	-0.256149
10023814014	NM_005873	HSG00312145	RGS19	20	62174980	62181289	-0.255942
10025928621	HSS00149426	HSG00271348	SF1	11	64295264	64296229	-0.255808
10025916299	hCT2300099	HSG00314901	hCT2300099	22	30994273	30999094	-0.254853
10025913241	NM_023083	HSG00213500	CAPN10	2	241174817	241187193	-0.25483
10025910551	NM_005078	HSG00290948	TLE3	15	68129472	68176212	-0.254711
10023834070	AK056003	HSG00278690	AK056003	12	46863665	46865976	-0.254511
10023809631	NM_006665	HSG00227776	HPSE	4	84435497	84475330	-0.254463
10023834720	ENST00000280414	HSG00457294	ENST00000280414	14	106190938	106210925	-0.254363
10023809246	Contig38384_RC	HSG00308627	Contig38384_RC	19	47352956	47353512	-0.254336
10025904627	NM_181050	HSG00294803	AXIN1	16	277440	342465	-0.254245
10023818768	Contig42954_RC	HSG00226781	Contig42954_RC	3	197199197	197199728	-0.25422
10023839013	AK000881	HSG00299430	AK000881	17	31163314	31164771	-0.253834
10031920306	BC073889	HSG00358891	BC073889	17	18320854	18338983	-0.253217
10023827741	NM_007161	HSG00455322	LST1	6	31661949	31664664	-0.253077
10023821864	NM_000377	HSG00254699	WAS	X	48427152	48434759	-0.253045
10023831523	NM_022767	HSG00290624	ISG20L1	15	86965592	86976516	-0.253044
10023850740	NM_000932	HSG00271133	PLCB3	11	63775697	63791603	-0.252679
10025923798	hCT32199.2	HSG00353391	hCT32199.2	4	68924554	68924962	-0.252477
10025933617	hCT2286201	HSG00301631	ABCC3	17	46122545	46123226	-0.252413
10023829401	NM_030760	HSG00307874	EDG8	19	10484622	10489112	-0.252311
10025908150	NM_181775	HSG00250528	PLXNA4B	7	131820061	131983987	-0.252281
10025902767	NM_033100	HSG00269112	PCDH21	10	85944496	85967099	-0.252251
10025911340	NM_024735	HSG00294777	FBXO31	16	85920444	85974864	-0.252057
10023806500	X00437	HSG00355751	TRBV7-2	7	141949037	142201129	-0.251951
10025903014	NM_006912	HSG00207202	RIT1	1	154134224	154147801	-0.251757
10025904611	NM_181720	HSG00206702	ARHGAP30	1	159283356	159306384	-0.251446
10025928437	hCT1828961.1	HSG00238672	hCT1828961.1	6	2990608	2991031	-0.251421
10025911925	NM_005049	HSG00315749	PWP2H	21	44351635	44375490	-0.251417
10025912629	NM_018231	HSG00295147	NM_018231	16	57257798	57276175	-0.251369
10023826814	AF052103	HSG00293382	AF052103	16	83956534	83957845	-0.251233
10025909790	NM_174896	HSG00207351	C1orf162	1	111818126	111822656	-0.251216
10023816710	Contig52593_RC	HSG00245448	MYO1G	7	44968785	44970616	-0.251214
10025912999	NM_003363	HSG00226478	USP4	3	49289997	49352519	-0.251208
10025910718	NM_014838	HSG00358232	ZBED4	22	48633532	48668094	-0.25107
10023828170	NM_004291	HSG00237428	CARTPT	5	71050749	71052628	-0.251005
10023812119	NM_004355	HSG00237260	CD74	5	149761396	149772516	-0.25078
10025902226	NM_147187	HSG00259319	TNFRSF10B	8	22933592	22982637	-0.250708
10023808938	Contig53965_RC	HSG00298634	HS3ST3B1	17	14192347	14193447	-0.250342
10025923922	HSS00206851	HSG00242043	HSS00206851	6	126440312	126441386	0.250043
10025912728	NM_182633	HSG00250497	ZNF713	7	55947824	55975927	0.250084
10025918124	hCT13993.2	HSG00206417	FAM69A	1	93080080	93199641	0.250458
10023834222	NM_024582	HSG00227229	FAT4	4	126534540	126632372	0.250519
10025913186	NM_138821	HSG00237466	PAM	5	102229425	102393315	0.251256
10023816000	Contig25659_RC	HSG00276955	GALNT4	12	88437323	88437694	0.251498
10025908149	NM_024770	HSG00214951	METTL8	2	171888006	171998865	0.251526
10023832713	NM_032682	HSG00225371	FOXP1	3	71087426	71715830	0.251758
10023847385	AK023426	HSG00214257	BMPR2	2	203135243	203138016	0.251904
10023818051	NM_002006	HSG00227280	FGF2	4	123967312	124038840	0.252545
10023817757	AB037765	HSG00287126	KIAA1344	14	51967058	52088963	0.252587
10025909396	NM_138635	HSG00251759	H2AFV	7	44835926	44854234	0.252783
10023830578	AK026878	HSG00234176	AK026878	5	66460449	66461307	0.252955
10025904401	NM_014263	HSG00269220	YME1L1	10	27439390	27483327	0.253205
10023819233	Contig42770_RC	HSG00245449	GLCCI1	7	8094738	8095232	0.253291
10025920919	HSS00092526	HSG00215576	HSS00092526	2	63200170	63200871	0.253505
10025913795	HSS00093085	HSG00274013	HSS00093085	11	82475845	82476704	0.254241
10025927259	HSS00299213	HSG00204556	RAB3GAP2	1	218394997	218395416	0.2543
10025911912	NM_181897	HSG00224850	PPP2R3A	3	137224271	137349423	0.254316
10023822452	NM_003798	HSG00261955	CTNNAL1	9	110744671	110815585	0.254368
10025905595	NM_030954	HSG00258235	RNF170	8	42829547	42870939	0.254593
10025911611	NM_014039	HSG00272364	C11orf54	11	93114440	93135894	0.254703
10025911937	NM_030963	HSG00241981	RNF146	6	127629712	127651195	0.254867
10023828100	Contig30735_RC	HSG00267857	Contig30735_RC	10	114713654	114714089	0.255034
10031920697	NM_015014	HSG00317335	RBM34	1	233361572	233391194	0.255064
10025923475	AF093744	HSG00392884	AF093744	X	131164734	131165091	0.255227
10025913266	NM_000380	HSG00263040	XPA	9	99477012	99499460	0.255632
10025933573	HSS00092623	HSG00303741	HSS00092623	18	31858341	31858591	0.255725
10025902917	NM_174921	HSG00229584	C4orf34	4	39228944	39316876	0.256376
10023809926	NM_005086	HSG00281981	SSPN	12	26239788	26277134	0.256386
10025920995	XM_172063	HSG00211188	XM_172063	2	68094418	68111526	0.256501
10025908767	NM_021914	HSG00287786	CFL2	14	34249400	34252785	0.256631
10025902532	NM_012245	HSG00288121	SNW1	14	77253696	77297250	0.25693
10025905818	NM_003350	HSG00258533	UBE2V2	8	49083547	49137005	0.257305
10025904905	NM_021111	HSG00261007	RECK	9	36026915	36114448	0.257342
10023817010	NM_018373	HSG00288787	SYNJ2BP	14	69908626	69953515	0.257418
10023820155	Contig35672_RC	HSG00261451	PLAA	9	26893448	26893865	0.257474
10026396104	NM_002138	HSG00229034	HNRPD	4	83493490	83514173	0.257735
10023826626	NM_014920	HSG00242662	ICK	6	52974056	53034527	0.257838
10025930696	AL049273	HSG00377339	AL049273	11	77771090	77771796	0.257916
10025903079	NM_033213	HSG00203082	ZNF670	1	245266709	245308692	0.258124
10025904620	NM_152723	HSG00272307	CCDC89	11	85072540	85074968	0.25848
10033668750	NM_145186	HSG00294448	ABCC11	16	46758322	46826589	0.259128
10031920251	NM_017520	HSG00284708	NM_017520	13	19105879	19144638	0.259277
10025926144	HSS00043984	HSG00227344	KIAA0922	4	154727138	154741224	0.259424
10019924807	RSE_00000623559	HSG00238243	EBF1	5	158378515	158379038	0.25947
10025908913	NM_014676	HSG00204529	PUM1	1	31176939	31311151	0.260607
10023816721	Contig50272_RC	HSG00402526	Contig50272_RC	11	75777781	75778813	0.261507
10023806227	AB033065	HSG00227635	KIAA1239	4	37121737	37127479	0.261701
10025906015	NM_052903	HSG00290297	TUBGCP5	15	20384942	20425330	0.261823
10025906373	NM_003690	HSG00216273	PRKRA	2	179004395	179024110	0.26201
10025918588	HSS00299206	HSG00204048	HSS00299206	1	65216589	65217446	0.262645
10023850820	NM_032265	HSG00298102	ZMYND15	17	4590085	4596154	0.262729
10025902863	NM_016487	HSG00243966	C6orf203	6	107456109	107479238	0.262752
10025903814	NM_031483	HSG00311331	ITCH	20	32414744	32562858	0.262851
10025915900	HSS00009410	HSG00359367	HSS00009410	12	23573704	23574616	0.263025
10023818053	NM_018011	HSG00284904	NM_018011	13	105993676	106018483	0.26333
10025909470	NM_031911	HSG00227733	C1QTNF7	4	14950709	15056362	0.263444
10025928269	XM_118544	HSG00435099	XM_118544	15	93342661	93346902	0.263571
10025911314	NM_005783	HSG00216997	TXNDC9	2	99301920	99319292	0.263583
10023844035	AK023619	HSG00211802	AK023619	2	36517050	36518777	0.264905
10023827437	Contig52074_RC	HSG00238243	EBF1	5	158056517	158057328	0.265247
10025909222	NM_022106	HSG00311495	C20orf177	20	57948950	57955954	0.265325
10023825634	Contig41698_RC	HSG00427827	Contig41698_RC	1	208485737	208486216	0.266589
10023819708	NM_000314	HSG00269724	PTEN	10	89613174	89716382	0.266646
10025912410	NM_004598	HSG00237018	SPOCK1	5	136338887	136862917	0.266708
10023847746	NM_031370	HSG00229034	HNRPD	4	83493490	83514173	0.266795
10025916533	HSS00141616	HSG00257241	HSS00141616	8	73652449	73653558	0.267349
10025921820	HSS00166268	HSG00297314	HSS00166268	16	68658004	68658587	0.267493
10023822918	NM_007168	HSG00301588	ABCA8	17	64375025	64463128	0.267647
10023810478	NM_004961	HSG00254011	GABRE	X	150872251	150893807	0.26765
10023828144	Contig31913_RC	HSG00312405	C20orf133	20	15981415	15981839	0.268207
10025905865	NM_005897	HSG00205680	IPP	1	45936995	45984720	0.268531
10025922932	AK024261	HSG00217979	DIRC3	2	217856992	218172900	0.268717
10025928702	BC036879	HSG00222936	BC036879	3	122950821	122952719	0.268784
10025934430	HSS00182731	HSG00307557	HSS00182731	19	61521124	61521827	0.269201
10025903497	NM_181705	HSG00236524	LYRM7	5	130534539	130569018	0.26932
10025933175	hCT2281395	HSG00279720	HNRPA3	2	177785733	177795144	0.269719
10025904594	NM_152681	HSG00228965	NM_152681	4	166219021	166349151	0.269784
10025903465	NM_080282	HSG00301419	ABCA10	17	64655743	64752551	0.26992
10023812884	Contig42263_RC	HSG00287950	Contig42263_RC	14	49862809	49864403	0.270289
10023805946	Contig50251_RC	HSG00351771	Contig50251_RC	2	74229330	74230678	0.270298
10023818014	Contig25943_RC	HSG00316505	Contig25943_RC	21	16663033	16663409	0.270747
10023826711	AL049381	HSG00204332	PBX1	1	163085422	163087682	0.271102
10025929723	BC032767	HSG00218401	BC032767	2	206725690	206726554	0.27112
10025934229	AK026859	HSG00314779	AK026859	22	44815722	44817045	0.272746
10025931387	AL117475	HSG00265324	AL117475	10	5516593	5518552	0.272874
10023812448	Contig46158_RC	HSG00211885	SOS1	2	39062199	39062669	0.273398
10025909661	NM_018060	HSG00206668	IARS2	1	218334077	218387999	0.274234
10023805708	Contig26144_RC	HSG00404845	Contig26144_RC	20	48994640	48995058	0.274267
10025930885	AL832656	HSG00269426	AL832656	10	114737154	114741254	0.274818
10025922950	hCT1836021.1	HSG00270175	hCT1836021.1	10	131302624	131373130	0.275016
10023829980	Contig45859_RC	HSG00249042	CAV2	7	115935345	115935830	0.275327
10025930981	HSS00023493	HSG00210495	HSS00023493	2	170389869	170392002	0.275338
10023825231	Contig50391_RC	HSG00226917	Contig50391_RC	4	110850594	110851143	0.276101
10023841406	AK022264	HSG00221202	AK022264	3	24471630	24475929	0.276128
10023808686	AI373835_RC	HSG00414770	AI373835_RC	10	96078750	96079194	0.2764
10025911660	NM_024903	HSG00392147	ABCA11	4	409223	457918	0.277029
10031919745	AK094335	HSG00214172	AK094335	2	71268945	71307709	0.277715
10023809834	AL049367	HSG00205036	GNG12	1	67939809	67942129	0.277996
10033668587	NM_007168	HSG00301588	ABCA8	17	64375025	64463128	0.278476
10033668555	NM_080283	HSG00301423	ABCA9	17	64482368	64568731	0.278601
10023824204	AL049471	HSG00269547	ARID5B	10	63523831	63526709	0.278707
10025926253	AK095738	HSG00298400	AK095738	17	36034740	36037118	0.280637
10023834110	NM_080597	HSG00303797	OSBPL1A	18	19996009	20231788	0.281652
10025929454	XM_104501	HSG00431107	XM_104501	21	27420488	27431481	0.283817
10025908444	NM_005923	HSG00243038	MAP3K5	6	136919880	137155349	0.285097
10025915999	AK074510	HSG00279288	AK074510	12	74711875	74713968	0.285349
10025908264	NM_017946	HSG00250041	FKBP14	7	30019408	30032793	0.2854
10025926435	BC030746	HSG00262857	BC030746	9	32455463	32456688	0.285414
10023806870	Contig34291_RC	HSG00233269	Contig34291_RC	5	142653638	142654012	0.285908
10023826037	NM_003012	HSG00259285	SFRP1	8	41238635	41286137	0.28939
10025909244	NM_173519	HSG00259403	NM_173519	8	62363103	62576756	0.289627
10023814251	NM_015599	HSG00242314	PGM3	6	83935348	83959654	0.290171
10025912843	NM_002128	HSG00284857	HMGB1	13	29931996	29938013	0.290207
10025927567	HSS00180849	HSG00240819	HSS00180849	6	152128526	152128976	0.291272
10025919426	BC031580	HSG00303822	ZNF396	18	31202444	31202855	0.292935
10025934836	HSS00174313	HSG00233264	HSS00174313	5	115820578	115820991	0.293546
10025917844	HSS00172095	HSG00219698	GK5	3	143359058	143359721	0.2937
10025903967	NM_006190	HSG00213021	ORC2L	2	201483139	201536655	0.293836
10023830680	NM_021818	HSG00287813	SAV1	14	50170109	50204773	0.296706
10023811470	Contig58637_RC	HSG00234723	Contig58637_RC	5	125968446	125990811	0.296734
10033668576	NM_000441	HSG00248116	SLC26A4	7	107088315	107145486	0.297173
10023823923	Contig30230_RC	HSG00222387	Contig30230_RC	3	153466208	153466590	0.297746
10031919748	NM_021915	HSG00308460	ZNF69	19	11859669	11886130	0.298277
10025906979	NM_020755	HSG00243986	SERINC1	6	122806191	122834651	0.298308
10033668945	NM_003810	HSG00221690	TNFSF10	3	173706158	173723963	0.298407
10025931508	HSS00266740	HSG00282402	HSS00266740	12	20738612	20739183	0.299369
10023818926	Contig1667_RC	HSG00281981	SSPN	12	26277840	26278973	0.299387
10023807972	AB040938	HSG00245443	AB040938	7	76725152	76762469	0.299772
10023813918	NM_001393	HSG00261484	ECM2	9	94297419	94338073	0.302554
10025912416	NM_012257	HSG00249527	HBP1	7	106596695	106630209	0.303257
10025922884	BC039381	HSG00233705	BC039381	5	61064373	61067252	0.304918
10025915066	BC017743	HSG00222056	BC017743	3	78953023	78955298	0.305081
10025910402	NM_003810	HSG00221690	TNFSF10	3	173706158	173723963	0.306316
10025924961	HSS00337681	HSG00239548	HSS00337681	6	159724552	159737465	0.307272
10025903922	NM_019605	HSG00203052	SERTAD4	1	208472817	208483061	0.307342
10023808564	NM_001391	HSG00303987	DTNA	18	30544245	30701367	0.308303
10023817935	NM_002069	HSG00249024	GNAI1	7	79602075	79686657	0.308826
10023816816	NM_014819	HSG00237031	PJA2	5	108698318	108773469	0.309947
10023810502	Contig45266	HSG00351006	Contig45266	18	57626293	57626864	0.310854
10023807046	Contig49875	HSG00263278	Contig49875	9	14752785	14753307	0.314814
10025928570	XM_069204	HSG00432352	XM_069204	6	73266008	73289515	0.315329
10023806361	NM_020987	HSG00269131	ANK3	10	61458165	61819494	0.315645
10025916155	AK097779	HSG00286095	AK097779	14	30415146	30428630	0.316397
10025905720	NM_024880	HSG00270129	NM_024880	10	114820790	114823442	0.316421
10023832311	AK022836	HSG00215064	ALS2CR4	2	202193155	202196150	0.320564
10025927541	HSS00207514	HSG00353022	HSS00207514	X	16692753	16693383	0.322708
10025925740	HSS00051876	HSG00213189	HSS00051876	2	105307908	105313620	0.322991
10023849314	AK024986	HSG00269724	PTEN	10	89716429	89718511	0.325306
10023816458	Contig42661_RC	HSG00235645	Contig42661_RC	5	126298038	126298616	0.325524
10025904490	NM_173675	HSG00244084	RP3-398D13.1	6	6305822	6567927	0.327829
10023833677	NM_033411	HSG00243417	RWDD2	6	83960749	83962969	0.329094
10025913928	hCT2323737	HSG00296475	hCT2323737	16	50237161	50238775	0.329325
10025909515	NM_007083	HSG00227207	NUDT6	4	124033250	124063209	0.330401
10025915612	AK090630	HSG00220163	UTS2D	3	192467651	192531019	0.331123
10025934834	HSS00145034	HSG00237187	AFF4	5	132240523	132241916	0.331757
10023818948	Contig45730_RC	HSG00408660	Contig45730_RC	1	208483387	208484085	0.336501
10025917127	HSS00350719	HSG00228906	HSS00350719	4	89425126	89481831	0.344034
10023807622	NM_006759	HSG00216201	UGP2	2	63922517	63972199	0.345994
10025912768	NM_033211	HSG00237885	C5orf30	5	102622340	102642260	0.352514
10025907953	NM_005999	HSG00209192	TSNAX	1	229731021	229768890	0.353497
10025928703	HSS00254948	HSG00213021	ORC2L	2	201481673	201482668	0.353894
10023808383	Contig8670_RC	HSG00317925	PCDH18	4	138659530	138659903	0.357484
10025904774	NM_019035	HSG00317925	PCDH18	4	138660284	138673079	0.358641
10025929376	XM_171631	HSG00441290	XM_171631	13	78144511	78233787	0.370345
10023808271	Contig46414_RC	HSG00416353	Contig46414_RC	6	83964982	83965368	0.383241
10023820223	Contig58193_RC	HSG00268064	TCF7L2	10	114916109	114917424	0.419018
10023815512	NM_004981	HSG00314370	KCNJ4	22	37152280	37169979	0.424379
10023810118	NM_020178	HSG00302750	CA10	17	47062682	47591086	0.43031
