# Supplementary material for: Alternative Splicing of TCF7L2 Gene in Omental and Subcutaneous Adipose Tissue and Risk of Type 2 Diabetes
Source: PLoS One. 2009 Sep 30;4(9):e7231. doi: 10.1371/journal.pone.0007231 (PMC2747626; doi:10.1371/journal.pone.0007231)
Supplement: Table S3 — List of significant correlations between TCF7L2 assay. (0.27 MB XLS) [file pone.0007231.s003.xls]

## Sheet: exon12_13_subq_cor_sig
Table S3.
List of significant correlations between TCF7L2 assay "ex12-13" and other transcripts in human subcutaneous adipose tissue
reporter_id	transcript	Gene ID	gene symbol	chromosome	gene_start	gene_end	correl coeff
10025916071	XM_071057	HSG00430834	XM_071057	9	11001259	11001635	-0.489917
10025919745	HSS00128438	HSG00211310	HSS00128438	2	233152373	233159256	-0.484922
10025906258	NM_133489	HSG00278178	SLC26A10	12	56299959	56306200	-0.46895
10025925852	XM_210507	HSG00440066	XM_210507	5	143226358	143229642	-0.467124
10025934480	HSS00082868	HSG00200510	HSS00082868	1	113060545	113061027	-0.447012
10023804773	Contig34844_RC	HSG00354291	Contig34844_RC	6	157315890	157316326	-0.444833
10025914759	XM_097725	HSG00312561	XM_097725	20	48090650	48091448	-0.440479
10023849600	ENST00000289853	HSG00408411	ENST00000289853	1	205413586	205423877	-0.434803
10023809969	Contig33039_RC	HSG00254441	Contig33039_RC	X	64806045	64806417	-0.427751
10025918033	hCT1647881.1	HSG00272876	OR52A5	11	5109498	5110448	-0.42689
10025914703	XM_101570	HSG00283799	XM_101570	13	111559926	111579417	-0.425503
10023807766	Contig33745	HSG00457737	Contig33745	11	2969279	2969664	-0.415639
10023808589	Contig53508_RC	HSG00220573	C3orf41	3	42952883	42959283	-0.415026
10025930695	HSS00347183	HSG00206772	HSS00347183	1	44469670	44470386	-0.412719
10025904414	NM_005937	HSG00302413	MLLT6	17	34115400	34136966	-0.410631
10023833263	AK055583	HSG00228014	AK055583	4	763994	765636	-0.408761
10023823514	Contig21607_RC	HSG00206680	JAK1	1	65112628	65113070	-0.407687
10023812079	NM_000552	HSG00276615	VWF	12	5928300	6104097	-0.405202
10023845225	NM_020663	HSG00288423	RHOJ	14	62740897	62828312	-0.402556
10025905095	NM_005364	HSG00254705	MAGEA8	X	148770653	148775266	-0.402224
10025923861	XM_061838	HSG00272740	XM_061838	11	7706650	7707509	-0.401946
10023838467	RSE_00000873612	HSG00205833	RP11-45J16.2	1	164866979	164867355	-0.400365
10023807466	Contig35582_RC	HSG00241690	Contig35582_RC	6	37619452	37622516	-0.399157
10025926185	HSS00100150	HSG00281507	HSS00100150	12	66250741	66270034	-0.398169
10031920724	ENST00000283964	HSG00228050	ENST00000283964	4	69660077	69660226	-0.397419
10025919502	hCT1786189.1	HSG00388441	hCT1786189.1	10	51064048	51065894	-0.397418
10025935253	XM_173626	HSG00433712	XM_173626	12	58827715	58982507	-0.397188
10025928880	XM_061879	HSG00438963	XM_061879	11	89105889	89107525	-0.396434
10025932718	XM_068532	HSG00431400	XM_068532	5	90808323	90808638	-0.395838
10025915504	AF086549	HSG00219104	AF086549	2	203450083	203450491	-0.395142
10025929550	HSS00013565	HSG00296149	HSS00013565	16	19383215	19383504	-0.392104
10023849556	ENST00000287402	HSG00256157	ENST00000287402	8	125047579	125067597	-0.39093
10025928498	hCT1830328.2	HSG00431332	hCT1830328.2	13	18624594	18643337	-0.390356
10025923878	XM_062341	HSG00435433	XM_062341	12	128296753	128376448	-0.390039
10025908637	NM_005707	HSG00290693	PDCD7	15	63196770	63213227	-0.389954
10025931933	XM_211642	HSG00312435	XM_211642	20	29622222	29623501	-0.389945
10023816774	NM_000928	HSG00278560	PLA2G1B	12	119244296	119249975	-0.389336
10025928046	HSS00253376	HSG00236580	BHMT2	5	78413230	78414202	-0.389271
10025908076	NM_024804	HSG00203680	ZNF669	1	245329915	245334251	-0.388981
10023804877	Contig26578_RC	HSG00251370	CHRM2	7	136206833	136207250	-0.388507
10023837567	NM_024318	HSG00306672	LILRA6	19	59434642	59495985	-0.388501
10023826437	Contig46525_RC	HSG00258233	CSPP1	8	68190706	68212284	-0.388002
10031920512	AL389953	HSG00262775	AL389953	9	97677803	97718437	-0.387881
10025906098	NM_022076	HSG00255151	DUSP21	X	44588193	44589076	-0.386969
10025930761	HSS00109052	HSG00407377	HSS00109052	5	14787300	14787769	-0.3869
10031919721	NM_001004719	HSG00292612	OR4M2	15	19869939	19870880	-0.386002
10025910603	NM_181654	HSG00304220	CPLX4	18	55113633	55136861	-0.385828
10025910186	NM_000476	HSG00262222	AK1	9	129668489	129679762	-0.385163
10025904769	NM_175868	HSG00254735	MAGEA6	X	151617900	151621470	-0.385056
10031920574	NM_198689	HSG00315848	KRTAP10-7	21	44844924	44846106	-0.384
10023825657	Contig26218_RC	HSG00457009	Contig26218_RC	11	124170806	124171231	-0.38316
10025927718	XM_070478	HSG00431069	XM_070478	8	103235953	103283882	-0.383017
10025929009	HSS00366646	HSG00309118	HSS00366646	19	4920822	4922219	-0.382665
10031920749	AA128836	HSG00323643	AA128836	NA	NA	NA	-0.382443
10025918550	AF143327	HSG00275434	AF143327	11	100215016	100216041	-0.382181
10023814523	Contig54395_RC	HSG00220048	CLDN18	3	139234332	139235178	-0.381379
10025906059	NM_003671	HSG00264427	CDC14B	9	98304688	98421933	-0.381071
10025932648	hCT2256810	HSG00412512	hCT2256810	8	57550455	57553391	-0.380771
10033668527	NM_002823	HSG00213355	PTMA	2	232281479	232286493	-0.379717
10033668716	NM_000973	HSG00258855	RPL8	8	145985958	145988609	-0.37925
10025906749	NM_007368	HSG00284626	RASA3	13	113765296	113916197	-0.378739
10031920877	ENST00000160298	HSG00308176	KIAA1543	19	7566788	7588981	-0.378729
10025923597	AL137323	HSG00207591	AL137323	1	54376633	54381239	-0.378177
10025914157	hCT1686711.2	HSG00355552	OR5AT1	1	246044726	246064213	-0.378103
10023841531	AK057429	HSG00254565	SMEK3P	X	27388248	27390454	-0.377993
10025922772	BC008639	HSG00285140	BC008639	13	94571457	94571863	-0.377553
10025916324	hCT1828339.1	HSG00352581	hCT1828339.1	9	35423681	35470136	-0.377427
10025934097	BC041477	HSG00456543	BC041477	15	78634006	78642340	-0.377391
10023846028	ENST00000301730	HSG00295312	ENST00000301730	16	2243739	2252344	-0.376974
10025921242	HSS00168857	HSG00266479	HSS00168857	10	50174500	50177069	-0.376468
10025933553	BC030121	HSG00232799	BC030121	5	7400099	7401090	-0.376248
10025935558	hCT1971265	HSG00442381	hCT1971265	2	166550959	166552744	-0.376146
10025929834	HSS00020729	HSG00246757	HSS00020729	7	65028128	65028636	-0.375274
10025921265	hCT1814866.2	HSG00294729	CHST6	16	74089663	74107679	-0.374502
10025920448	BC040886	HSG00280079	BC040886	12	37224246	37269881	-0.374249
10023834170	AK023783	HSG00238070	AK023783	5	138923751	138926636	-0.374229
10023846530	ENST00000301742	HSG00296545	ENST00000301742	16	2988851	2990467	-0.372813
10025924561	XM_060679	HSG00431574	XM_060679	1	201764869	201765462	-0.37274
10025923487	BC038539	HSG00232990	IRGM	5	150208251	150260488	-0.372499
10025922587	BC039350	HSG00290571	BC039350	15	87849165	87868269	-0.371683
10023820452	Contig33831_RC	HSG00220157	GHRL	3	10309042	10309425	-0.37166
10025908245	NM_004189	HSG00220035	SOX14	3	138966268	138967086	-0.371386
10023822477	NM_020422	HSG00296215	TMEM159	16	21077500	21099431	-0.371239
10025913085	NM_032815	HSG00294695	NFATC2IP	16	28869818	28885266	-0.371138
10023812214	NM_005754	HSG00456286	NM_005754	5	151131668	151165106	-0.371063
10023845943	ENST00000289991	HSG00454101	ENST00000289991	16	88637845	88640975	-0.370546
10023824712	Contig24843_RC	HSG00228579	SPRY1	4	124538042	124538437	-0.370312
10025904349	NM_014858	HSG00205706	TMCC2	1	203463713	203509093	-0.369879
10025914961	HSS00204342	HSG00427469	HSS00204342	5	5100104	5100568	-0.369473
10023830434	ENST00000299997	HSG00308599	ENST00000299997	19	61681364	61698300	-0.369097
10025922316	AF089811	HSG00291073	AF089811	15	49380394	49380595	-0.368879
10025908088	NM_138724	HSG00276789	BCL2L14	12	12123499	12255214	-0.368386
10025911182	NM_181429	HSG00317506	TAS2R42	12	11229865	11230810	-0.368341
10025929557	hCT1835959.2	HSG00221231	hCT1835959.2	3	31811155	31812722	-0.368156
10025911416	NM_004594	HSG00294751	SLC9A5	16	65840353	65863594	-0.367693
10025928151	XM_105391	HSG00433717	XM_105391	3	69691618	69720340	-0.367485
10023814341	NM_005738	HSG00249175	ARL4A	7	12693485	12697081	-0.367282
10025917373	HSS00047882	HSG00267706	CUL2	10	35426939	35455591	-0.366815
10025927524	hCT1642101.3	HSG00316177	hCT1642101.3	21	20682407	20683068	-0.366713
10023847981	ENST00000296831	HSG00441067	ENST00000296831	5	1719088	1719553	-0.366673
10025919130	XM_172802	HSG00364572	XM_172802	Y	19113039	19122292	-0.366085
10026393971	NM_019076	HSG00214226	UGT1A8	2	234191029	234346684	-0.36588
10031919774	ENST00000236850	HSG00274740	APOA1	11	116211679	116213548	-0.365665
10025911324	NM_033085	HSG00255122	FATE1	X	150635163	150642318	-0.365636
10023844999	AL117542	HSG00275522	AL117542	11	75189569	75192108	-0.365314
10023814660	NM_002228	HSG00206795	JUN	1	59019052	59022373	-0.365284
10031920125	ENST00000326910	HSG00273365	ENST00000326910	11	56299314	56300123	-0.364896
10023834442	ENST00000296400	HSG00432919	ENST00000296400	1	44376106	44390045	-0.364566
10023806509	Contig6273_RC	HSG00456730	Contig6273_RC	3	188944025	188944405	-0.364274
10031920027	hCT25095	HSG00449013	hCT25095	6	111286134	111287040	-0.363964
10025910329	NM_175866	HSG00205836	UHMK1	1	160734278	160760468	-0.363382
10025915531	HSS00143473	HSG00275351	HSS00143473	11	11956050	11956444	-0.363324
10025913932	AK025363	HSG00273885	AK025363	11	12399363	12401684	-0.363214
10025902981	NM_003542	HSG00244522	HIST1H4C	6	26212154	26212543	-0.363103
10025934446	XM_104247	HSG00311166	XM_104247	20	55875777	55954955	-0.362892
10025907233	NM_182542	HSG00284823	NM_182542	13	45013432	45087875	-0.362853
10025928226	AL117508	HSG00230301	AL117508	4	113594060	113597537	-0.362765
10031920440	NM_207463	HSG00305945	NM_207463	19	19713356	19717065	-0.362759
10025930806	BC033977	HSG00355287	BC033977	10	127252929	127257002	-0.362658
10023819970	Contig21843_RC	HSG00239297	Contig21843_RC	6	72143203	72143646	-0.361349
10025903991	NM_021911	HSG00236671	GABRB2	5	160653448	160907708	-0.360899
10031919819	ENST00000357564	HSG00357969	THSD1P	13	51639858	51726881	-0.360692
10025933200	HSS00020967	HSG00296983	HSS00020967	16	48030380	48030603	-0.360548
10025919145	hCT1654884.2	HSG00359344	hCT1654884.2	9	137623256	137623937	-0.360539
10023814075	NM_003277	HSG00314508	CLDN5	22	17890549	17892860	-0.360506
10023809080	NM_002397	HSG00237390	MEF2C	5	88051921	88214780	-0.360295
10025928998	hCT2289818	HSG00355416	PLGLB1	2	87102363	87102484	-0.360121
10031920908	XM_372643	HSG00297050	XM_372643	16	70021666	70024728	-0.360107
10023834402	ENST00000253064	HSG00206285	ENST00000253064	1	28399815	28399959	-0.360015
10025928438	hCT1647944.2	HSG00255256	hCT1647944.2	X	73339170	73341192	-0.359877
10025917923	XM_173591	HSG00433224	XM_173591	12	65888551	65944847	-0.359723
10025927190	AK093374	HSG00262882	AK093374	9	89719227	89725843	-0.359702
10025911538	NM_144571	HSG00229593	CNOT6L	4	78866182	78959546	-0.359343
10020067638	RSE_00000370363	HSG00270624	RSE_00000370363	11	118167708	118168056	-0.359131
10025930813	hCT1970835.1	HSG00433032	hCT1970835.1	6	87663463	87664122	-0.35892
10023806245	Contig52402_RC	HSG00278033	SPRYD4	12	55148643	55150069	-0.358445
10025903135	NM_018308	HSG00215623	ACOXL	2	111273084	111568392	-0.35837
10031920178	ENST00000276343	HSG00255369	OPN1MW2	X	153138479	153151947	-0.358268
10025906443	NM_014367	HSG00219516	C3orf28	3	123585712	123611650	-0.358264
10025934173	HSS00003867	HSG00210584	HSS00003867	2	152018386	152019089	-0.358074
10025911550	NM_021871	HSG00228982	FGA	4	155725878	155731347	-0.35783
10025930650	HSS00092548	HSG00352684	HSS00092548	4	185540280	185540451	-0.357735
10025914980	AF056419	HSG00234993	AF056419	5	11184014	11184339	-0.357441
10025918828	XM_121891	HSG00434984	XM_121891	9	136610521	136632624	-0.356157
10025915199	XM_175059	HSG00430321	XM_175059	8	87010845	87019140	-0.356022
10023837971	ENST00000295353	HSG00202185	TCHHL1	1	150324768	150327243	-0.355918
10025909282	NM_013960	HSG00258182	NRG1	8	32525678	32741058	-0.355785
10025911312	NM_024993	HSG00212388	LRRTM4	2	77597301	77603010	-0.355781
10025908952	NM_020774	HSG00303812	MIB1	18	17575542	17704908	-0.355583
10025908788	NM_058219	HSG00296277	EXOSC6	16	68841634	68843334	-0.355466
10025921068	HSS00049121	HSG00423550	HSS00049121	2	44295561	44295875	-0.355358
10023816285	NM_004866	HSG00237130	SCAMP1	5	77692109	77810634	-0.355052
10023838399	ENST00000296603	HSG00238140	LMBRD2	5	36139171	36187772	-0.355008
10025924774	BC041342	HSG00279119	BC041342	12	102465701	102477717	-0.354999
10025932488	HSS00020231	HSG00288641	HSS00020231	14	101331393	101336751	-0.354925
10023823994	Contig8125_RC	HSG00297821	Contig8125_RC	17	64326788	64327155	-0.3547
10025918121	HSS00017942	HSG00248976	HSS00017942	7	55545938	55546580	-0.354423
10023846361	ENST00000276653	HSG00259877	OXR1	8	107532538	107600543	-0.354356
10023823577	NM_016171	HSG00213355	PTMA	2	232281660	232285805	-0.354295
10025924212	AF143886	HSG00229971	AF143886	4	734879	735405	-0.354142
10023807973	NM_003467	HSG00216296	CXCR4	2	136588389	136592195	-0.353001
10023817183	NM_000148	HSG00306177	FUT1	19	53943081	53950459	-0.352794
10025922824	HSS00255656	HSG00425677	HSS00255656	11	35557556	35563434	-0.352592
10025925386	HSS00226698	HSG00308918	HSS00226698	19	38739223	38740213	-0.35253
10023850368	NM_025034	HSG00271471	USH1C	11	17492937	17494517	-0.352432
10025931740	BC015776	HSG00426336	BC015776	19	47328620	47333089	-0.352303
10031920904	CR592555	HSG00348258	CR592555	5	79982619	79983532	-0.352175
10023813088	NM_006060	HSG00248636	IKZF1	7	50314923	50438053	-0.352058
10031919949	BE816138	HSG00333499	BE816138	NA	NA	NA	-0.351615
10025929667	AK098493	HSG00274996	AK098493	17	32757318	32757988	-0.351598
10025921458	hCT2325761	HSG00282556	hCT2325761	13	81162031	81163214	-0.351045
10025930517	XM_121354	HSG00430843	XM_121354	6	93359762	93522781	-0.351023
10031920738	NM_199351	HSG00209781	C1orf32	1	165154619	165211185	-0.350629
10023819315	Contig10073_RC	HSG00240293	Contig10073_RC	6	131237107	131237519	-0.350565
10023838583	ENST00000299005	HSG00461012	ENST00000299005	11	51315292	51316174	-0.350377
10025917506	XM_097206	HSG00454299	XM_097206	17	25924695	25925319	-0.350187
10023833191	AF085944	HSG00314827	AF085944	22	23165606	23166247	-0.350109
10025903163	NM_052996	HSG00295433	PRDM7	16	88650476	88656234	-0.350068
10025914263	HSS00343882	HSG00238674	HSS00343882	6	40420060	40434319	-0.349839
10025934314	XM_166882	HSG00273586	XM_166882	11	55380102	55380574	-0.349266
10025910420	NM_003003	HSG00301602	SEC14L1	17	72648646	72722008	-0.349109
10025908226	NM_031495	HSG00237825	PCDHA2	5	140154627	140157246	-0.348934
10025921745	hCT1644904.2	HSG00380697	hCT1644904.2	13	98858620	98866773	-0.348281
10025903727	NM_032178	HSG00296335	SLC7A6OS	16	66892020	66902349	-0.348212
10031920723	ENST00000295844	HSG00214865	ENST00000295844	2	202646596	202682633	-0.348004
10025928130	HSS00252631	HSG00293392	HSS00252631	16	19263193	19263646	-0.347853
10025915305	AK097913	HSG00455102	AK097913	14	21764408	21766174	-0.347813
10025927400	HSS00169552	HSG00293109	HSS00169552	15	71414653	71421750	-0.347708
10025904555	NM_000219	HSG00315972	KCNE1	21	34740858	34806443	-0.347621
10023820194	Contig44192_RC	HSG00271661	CBL	11	118676934	118677814	-0.347409
10023806181	AF038535	HSG00270945	SYT7	11	61042122	61104874	-0.34725
10025926484	AK092578	HSG00230836	AK092578	4	166017785	166038125	-0.346893
10025916833	hCT2265174	HSG00431132	hCT2265174	17	22375627	22376410	-0.346856
10031920571	hCT1840820	HSG00431645	hCT1840820	16	31456175	31466715	-0.346814
10025924066	HSS00040786	HSG00259129	HSS00040786	8	22546748	22547338	-0.346783
10025913291	NM_032318	HSG00361404	HIATL2	9	98751657	98815683	-0.346622
10025913345	NM_030876	HSG00457302	OR5V1	6	29430986	29432033	-0.346319
10025904217	NM_153699	HSG00243990	GSTA5	6	52804501	52818852	-0.345766
10025925291	hCT1646618.2	HSG00353404	hCT1646618.2	16	70437433	70443207	-0.345501
10023840646	ENST00000297680	HSG00263978	ENST00000297680	9	5031353	5032112	-0.344969
10025926746	hCT1952099.1	HSG00308249	ZNF749	19	62638516	62649003	-0.344745
10031920476	NM_001001824	HSG00357008	OR2T27	1	246879856	246880808	-0.344144
10025929900	AK055658	HSG00308635	AK055658	19	8430914	8432815	-0.344039
10025909038	NM_032686	HSG00298569	NM_032686	17	17078268	17080157	-0.344001
10025925717	XM_066289	HSG00313446	XM_066289	22	28156995	28160944	-0.343899
10025926774	AK026131	HSG00293626	AK026131	16	13238399	13239012	-0.343869
10025904264	NM_004158	HSG00308088	PSPN	19	6326305	6326860	-0.343848
10025923988	AK056594	HSG00259786	AK056594	8	67245089	67247203	-0.343747
10025914549	AY040089	HSG00316604	C21orf22	21	42009664	42010809	-0.343339
10025923947	BC038530	HSG00216980	BC038530	2	207792632	207809034	-0.343099
10023812846	NM_005321	HSG00244007	HIST1H1E	6	26264537	26265321	-0.343047
10025933174	HSS00298518	HSG00398670	HSS00298518	7	20304441	20306770	-0.342857
10025916266	hCT2290523	HSG00441661	hCT2290523	15	77542883	77597518	-0.342776
10023809243	AK000677	HSG00278491	AK000677	12	22679077	22682237	-0.342688
10023819227	NM_006952	HSG00221282	UPK1B	3	120375114	120406689	-0.342508
10025935800	hCT1642571.3	HSG00431034	hCT1642571.3	Y	15529169	15529352	-0.342431
10025917825	AK090724	HSG00278985	AK090724	12	3201252	3203506	-0.342422
10023815460	NM_021223	HSG00251864	MYL7	7	44144989	44147441	-0.342267
10025923926	hCT1950109.1	HSG00359179	hCT1950109.1	5	121523784	121546251	-0.342213
10025923995	hCT1641980.2	HSG00433033	hCT1641980.2	11	55729163	55729676	-0.342011
10023824841	Contig39591_RC	HSG00214970	Contig39591_RC	2	139043003	139043491	-0.34179
10025915389	AK057352	HSG00294986	AK057352	16	12088103	12091660	-0.341759
10025923757	BC037867	HSG00282472	BC037867	13	61475659	61501682	-0.341658
10025924622	XM_212427	HSG00432908	XM_212427	17	66131635	66187695	-0.341617
10025931553	hCT1640423.2	HSG00444189	hCT1640423.2	10	14805175	14806078	-0.3407
10033668453	NM_000597	HSG00217021	IGFBP2	2	217206371	217237401	-0.340609
10025926993	AF085930	HSG00285932	AF085930	14	89416671	89417274	-0.340563
10025935418	XM_060945	HSG00204987	OR10T2	1	156634937	156635742	-0.340559
10025911780	NM_014162	HSG00312398	NM_014162	20	18717307	18722933	-0.340496
10025934863	hCT1644723.2	HSG00443755	hCT1644723.2	8	6318726	6319217	-0.340466
10025919390	HSS00044248	HSG00304827	HSS00044248	18	59965422	59977508	-0.340377
10025930996	U23864	HSG00258246	U23864	8	144972675	144975810	-0.340271
10023845353	NM_031957	HSG00302675	KRTAP1-5	17	36435806	36436980	-0.340139
10025909188	NM_005477	HSG00289859	HCN4	15	71400987	71448230	-0.339922
10025922631	HSS00328286	HSG00268546	HSS00328286	10	33226261	33226977	-0.339866
10025933285	BC035880	HSG00279551	BC035880	12	25037634	25041640	-0.339797
10025929136	HSS00259285	HSG00295443	HSS00259285	16	80111670	80112240	-0.339767
10025903395	NM_025107	HSG00243541	MYCT1	6	153060730	153085451	-0.339717
10025908542	NM_173572	HSG00268710	C10orf93	10	134592680	134606054	-0.33968
10031920322	NM_001001956	HSG00261281	OR13C9	9	106419350	106420306	-0.339607
10025924686	HSS00292155	HSG00304204	HSS00292155	18	3337712	3373405	-0.339522
10023819372	Contig44611_RC	HSG00245372	SAMD9L	7	92602899	92615596	-0.339471
10025921464	hCT1963767.1	HSG00315863	C21orf62	21	33084855	33085466	-0.339367
10023804910	Contig6270_RC	HSG00265011	Contig6270_RC	9	2016443	2016842	-0.339297
10025923262	HSS00043921	HSG00460213	HSS00043921	5	140067972	140068469	-0.339266
10033668599	NM_014336	HSG00298205	AIPL1	17	6267783	6279243	-0.338948
10031919685	NM_199182	HSG00293399	NM_199182	16	21382026	21439266	-0.338866
10023810937	NM_014564	HSG00261981	LHX3	9	138227918	138234825	-0.338693
10025904838	NM_181704	HSG00315819	BAGE4	21	10042712	10120796	-0.338522
10025905368	NM_003766	HSG00298197	BECN1	17	38215677	38229807	-0.338493
10031920223	M84131	HSG00292590	NF1P1	15	19386652	19399284	-0.338488
10023816037	Contig13475_RC	HSG00274967	C11orf38	11	125152156	125152533	-0.338452
10023821629	NM_005666	HSG00207280	CFHR2	1	195179556	195194979	-0.338409
10025909681	NM_001163	HSG00261092	APBA1	9	71235021	71477042	-0.338354
10023807782	Contig22517_RC	HSG00262442	C9orf128	9	35808428	35809938	-0.33834
10025927945	hCT1830908.2	HSG00430858	hCT1830908.2	13	24489466	24489917	-0.338265
10025920978	XM_172409	HSG00431884	XM_172409	4	29188961	29360818	-0.33821
10023831724	ENST00000268775	HSG00294471	CDH1	16	67413987	67414476	-0.338175
10025912855	NM_003545	HSG00244526	HIST1H4E	6	26312851	26313227	-0.338006
10023819113	AB037858	HSG00261383	LRRC8A	9	130684295	130720136	-0.337992
10023849384	ENST00000259355	HSG00261294	OR1N2	9	124355332	124410887	-0.33793
10023814028	NM_002761	HSG00294885	PRM1	16	11282199	11282685	-0.337919
10023810799	NM_006672	HSG00244586	SLC22A7	6	43373975	43381253	-0.337892
10025934063	AK093579	HSG00284756	AK093579	13	110734128	110736269	-0.33778
10023840875	ENST00000292190	HSG00302653	TMIGD1	17	25669951	25683277	-0.336969
10025916328	hCT2308745	HSG00371503	hCT2308745	5	88249409	88250923	-0.336717
10023814679	Contig75_RC	HSG00243470	RPS6KA2	6	166742865	166743694	-0.336636
10025928623	AK098603	HSG00246170	AK098603	7	131245518	131284252	-0.336606
10025917685	U17634	HSG00316712	U17634	21	37766088	37766233	-0.336595
10025921141	BC007549	HSG00201961	BC007549	1	169720182	169721951	-0.336578
10031920400	NM_207474	HSG00356934	NM_207474	22	19787304	19806073	-0.33646
10025920689	hCT2300807	HSG00314278	MAPK1	22	20569541	20570331	-0.336188
10025931057	XM_091685	HSG00431799	XM_091685	17	16235472	16235951	-0.336147
10023814035	NM_006641	HSG00220342	CCR9	3	45903054	45919670	-0.336067
10025934942	XM_092527	HSG00449665	XM_092527	2	108391513	108406816	-0.336028
10025913740	XM_211984	HSG00233124	XM_211984	5	9694416	9818808	-0.335901
10031919692	ENST00000344732	HSG00252716	MAGEB5	X	26145712	26146044	-0.335721
10023826554	NM_016545	HSG00200094	IER5	1	179324260	179326595	-0.335463
10023845778	ENST00000279001	HSG00453874	ENST00000279001	20	48963674	48964122	-0.335422
10031920620	BU539002	HSG00293976	BU539002	16	84048273	84049137	-0.335398
10025931119	HSS00262535	HSG00420333	HSS00262535	3	49190072	49202461	-0.335394
10023849846	AK001151	HSG00307744	AK001151	19	2523612	2526070	-0.33536
10025914629	BC032017	HSG00288928	BC032017	14	87694337	87696688	-0.335164
10023837187	NM_031926	HSG00432940	TTTY5	Y	22852333	22854411	-0.335065
10025914025	HSS00104502	HSG00312051	HSS00104502	20	11614966	11615422	-0.334991
10025918432	HSS00054214	HSG00204092	HSS00054214	1	62672082	62672889	-0.33498
10025929261	hCT1828455.1	HSG00433225	hCT1828455.1	6	53354312	53354764	-0.334978
10023812566	Contig29369_RC	HSG00290343	Contig29369_RC	NA	NA	NA	-0.334906
10025915210	AL049242	HSG00430666	AL049242	15	18965782	18967041	-0.33474
10023829828	NM_032775	HSG00314301	KLHL22	22	19125805	19180122	-0.334532
10025931039	hCT1645175.1	HSG00451192	hCT1645175.1	6	29176698	29177636	-0.33425
10023806478	Contig30493_RC	HSG00226761	Contig30493_RC	3	198388261	198388975	-0.334178
10025907729	NM_017659	HSG00306516	QPCTL	19	50887771	50935851	-0.334133
10025922189	HSS00011044	HSG00216761	HSS00011044	2	80110678	80111465	-0.334126
10023818762	Contig48393_RC	HSG00314762	TNRC6B	22	39051267	39051977	-0.333493
10023826270	Contig21997_RC	HSG00213016	Contig21997_RC	2	28474081	28474515	-0.333439
10025903729	NM_152413	HSG00258574	GOT1L1	8	37910961	37916804	-0.33338
10023813269	NM_000245	HSG00248001	MET	7	116099694	116225675	-0.3333
10025906403	NM_144982	HSG00276773	CCDC131	12	70289650	70344016	-0.333293
10025934198	HSS00095652	HSG00267032	HSS00095652	10	43481123	43482459	-0.332923
10025914287	XM_115059	HSG00433840	XM_115059	11	108980520	109133097	-0.332553
10025930855	AF086069	HSG00224835	AF086069	3	64580745	64581067	-0.332349
10031920008	ENST00000272907	HSG00214665	ENST00000272907	2	225973935	226226978	-0.332301
10023814738	NM_005651	HSG00229576	TDO2	4	157044296	157061000	-0.332268
10025925200	HSS00135718	HSG00212577	HSS00135718	2	47788823	47789073	-0.332248
10025917346	HSS00043848	HSG00201957	HSS00043848	1	242147326	242240846	-0.332197
10025919924	XM_101801	HSG00431875	XM_101801	14	79556720	79696066	-0.332173
10025935256	XM_060001	HSG00264290	C9orf152	9	112002944	112009626	-0.332128
10023828025	Contig25809_RC	HSG00237774	Contig25809_RC	5	139484119	139484623	-0.332081
10031920352	XM_370776	HSG00286461	XM_370776	14	100416802	100420878	-0.33192
10023805643	NM_002084	HSG00236815	GPX3	5	150380191	150388746	-0.331698
10025906028	NM_017539	HSG00294212	DNAH3	16	20851977	21078263	-0.33166
10025904428	NM_005220	HSG00302907	DLX3	17	45422374	45427587	-0.331524
10025934656	XM_060054	HSG00254790	PAGE3	X	55301575	55307733	-0.331334
10025933186	hCT1837818	HSG00434243	hCT1837818	12	114017351	114017851	-0.331316
10025923942	HSS00082203	HSG00288369	ESR2	14	63868683	63868788	-0.33125
10023813056	AL137491	HSG00201129	AL137491	1	206060526	206062563	-0.33114
10023848396	NM_033266	HSG00295465	ERN2	16	23609197	23632322	-0.331122
10025905241	NM_145864	HSG00307315	KLK3	19	56049982	56051080	-0.331087
10023816588	NM_004285	HSG00208278	H6PD	1	9217449	9253979	-0.330885
10031920029	AL698596	HSG00304835	AL698596	18	50000828	50001539	-0.330727
10023812568	NM_017998	HSG00262399	C9orf40	9	76751697	76757622	-0.330583
10025922018	HSS00089885	HSG00456658	HSS00089885	17	14684010	14684089	-0.330481
10025933209	hCT1686781.1	HSG00273280	OR8A1	11	123945174	123946478	-0.330456
10025932226	HSS00373840	HSG00457688	HSS00373840	18	34637061	34639047	-0.33045
10025923631	hCT2304024	HSG00314422	hCT2304024	22	40359652	40359772	-0.330425
10025917644	AF222858	HSG00236927	ANKRD32	5	94004799	94014846	-0.329924
10023845810	ENST00000279800	HSG00282933	ENST00000279800	13	52292632	52293151	-0.329641
10023819184	NM_019644	HSG00251448	ANKRD7	7	117652194	117669973	-0.329628
10025926868	HSS00187741	HSG00268408	HSS00187741	10	90631819	90632590	-0.329566
10025906671	NM_033312	HSG00203780	CDC14A	1	100590634	100737602	-0.329403
10025911839	NM_152746	HSG00245803	NM_152746	7	56531409	56532463	-0.329251
10023806503	Contig36809_RC	HSG00207561	PTBP2	1	97023809	97024277	-0.329029
10025928426	HSS00388064	HSG00218338	HSS00388064	2	98575924	98576369	-0.328951
10025922160	AF147309	HSG00219071	AF147309	2	160721974	160722408	-0.328776
10025929100	HSS00020743	HSG00283369	HSS00020743	13	42931064	42931620	-0.328562
10023838452	NM_133267	HSG00227155	NM_133267	4	54660954	54662879	-0.328502
10025906516	NM_173702	HSG00205717	NM_173702	M	8365	9206	-0.328141
10025931259	HSS00342573	HSG00418165	HSS00342573	7	112381927	112407432	-0.328047
10023844906	ENST00000293096	HSG00306304	CAPN12	19	43913432	43926645	-0.32802
10025925588	XM_210281	HSG00357139	OR4K5	14	19458605	19460439	-0.327915
10025903905	NM_006811	HSG00312112	SERINC3	20	42561314	42584140	-0.327779
10025915309	BC028123	HSG00273582	BC028123	11	10519394	10578054	-0.327716
10023836815	L37703	HSG00210588	L37703	2	74078978	74079181	-0.327697
10023809498	Contig6882	HSG00296247	LITAF	16	11553381	11553817	-0.327589
10025924072	HSS00126655	HSG00316160	C21orf8	21	29790237	29794577	-0.327478
10025926433	XM_171840	HSG00433104	XM_171840	17	44827477	44833131	-0.327388
10023842031	AK055794	HSG00238765	AK055794	6	168386466	168406107	-0.327094
10025922265	hCT8973.3	HSG00428448	hCT8973.3	10	45056510	45064350	-0.327076
10025917850	hCT2311124	HSG00393460	hCT2311124	10	22913288	22914722	-0.327014
10025903667	NM_018008	HSG00221635	FEZF2	3	62330403	62334061	-0.32679
10025915075	BC040984	HSG00313143	BC040984	Y	17490175	17491941	-0.326622
10025909398	NM_174930	HSG00251844	PMS2L5	7	73944836	73959789	-0.326469
10031920693	ENST00000330904	HSG00277553	ENST00000330904	12	110821598	110994315	-0.326311
10025931396	XM_093877	HSG00431961	XM_093877	4	11185252	11271219	-0.326247
10025930118	hCT1821369.2	HSG00447038	hCT1821369.2	2	68955253	69013134	-0.326234
10025919349	hCT1647913.2	HSG00269664	OR13A1	10	45118892	45119819	-0.326154
10025930249	XM_067070	HSG00430572	XM_067070	Y	7781719	7896854	-0.326077
10025929242	HSS00016555	HSG00275790	HSS00016555	11	128095617	128096490	-0.326022
10025907020	NM_016734	HSG00261297	PAX5	9	36828530	37024476	-0.325926
10025918521	HSS00090496	HSG00411069	HSS00090496	22	31870930	31871849	-0.325862
10025921165	HSS00141398	HSG00286374	HSS00141398	14	36517383	36517847	-0.325793
10025922455	hCT1642531.3	HSG00446091	hCT1642531.3	10	6153482	6159656	-0.325778
10025916512	HSS00092370	HSG00270546	C10orf127	10	44726124	44726640	-0.325669
10023828292	AK021752	HSG00279794	GLT8D3	12	40764394	40766159	-0.325584
10023827058	NM_000731	HSG00272874	CCKBR	11	6237734	6249933	-0.325392
10025905041	NM_033013	HSG00225866	NR1I2	3	120982020	121020021	-0.325374
10031920012	hCT2346653	HSG00351173	OR10R3P	1	156724958	156728543	-0.325361
10023806468	Contig25503_RC	HSG00208397	Contig25503_RC	1	93848216	93848584	-0.325227
10023811370	Contig15463_RC	HSG00281585	Contig15463_RC	12	125742384	125746329	-0.325209
10023834319	ENST00000300127	HSG00273141	OR4D6	11	58981010	58981954	-0.325176
10025909526	NM_173598	HSG00282059	KSR2	12	116391848	116777724	-0.325111
10025920739	HSS00083206	HSG00289934	HSS00083206	15	73532360	73533341	-0.325014
10025924427	hCT1642134.1	HSG00432360	hCT1642134.1	21	30557610	30558070	-0.324901
10023809721	NM_014940	HSG00294835	MON1B	16	75782336	75791042	-0.324865
10023817931	Contig26172_RC	HSG00304755	Contig26172_RC	18	31171807	31172172	-0.324781
10025916645	BC015457	HSG00203719	BC015457	1	202604188	202605470	-0.324775
10025920726	XM_212546	HSG00431218	XM_212546	8	49937316	49975232	-0.324605
10023841471	NM_005205	HSG00294889	COX6A2	16	31346555	31347222	-0.324567
10025926842	AF086410	HSG00218496	AF086410	2	237147864	237148608	-0.324515
10023826502	NM_019108	HSG00306257	NM_019108	19	48927588	48946239	-0.324498
10025924647	HSS00013867	HSG00298059	HSS00013867	17	58983989	58984947	-0.324457
10023846913	AK022379	HSG00291796	AK022379	15	42792266	42794669	-0.324309
10023835425	ENST00000284857	HSG00304448	ENST00000284857	18	2646083	2664108	-0.324206
10025935686	HSS00180425	HSG00459851	HSS00180425	16	56875809	56876706	-0.324113
10023835767	ENST00000298118	HSG00283194	DLEU7	13	50295501	50315969	-0.323977
10023840609	AJ008200	HSG00318396	IGHV1-69	14	106240972	106241003	-0.323764
10023813506	NM_001892	HSG00236564	CSNK1A1	5	148855037	148911200	-0.323537
10023824443	NM_000073	HSG00274760	CD3G	11	117720310	117729261	-0.32352
10023816312	Contig21407_RC	HSG00253278	Contig21407_RC	X	12132769	12133131	-0.323487
10023834310	AF272739	HSG00355751	TRBV7-2	7	141969787	142204226	-0.323423
10025932797	hCT1831720.1	HSG00449892	hCT1831720.1	X	54885177	54885294	-0.323304
10025912146	NM_032647	HSG00302749	CBX2	17	75366587	75370926	-0.32327
10025913773	HSS00082975	HSG00222447	HSS00082975	3	58026362	58028146	-0.323158
10025913768	BC040624	HSG00224463	BC040624	3	71421609	71437694	-0.322992
10023823113	NM_002772	HSG00315736	PRSS7	21	18563560	18697844	-0.322976
10023841318	NM_021046	HSG00272226	KRTAP5-8	11	70915994	70927312	-0.322945
10023849721	AF086004	HSG00300282	AF086004	17	9974940	9975429	-0.322908
10023811843	NM_000973	HSG00258855	RPL8	8	145985958	145988609	-0.322897
10025907227	NM_173703	HSG00205717	NM_173703	M	8365	9206	-0.322813
10025921205	XM_104158	HSG00435746	XM_104158	2	106873558	106892169	-0.322802
10025918774	AK027222	HSG00308972	AK027222	19	63555147	63558360	-0.322765
10025903555	NM_152343	HSG00302599	C17orf46	17	40687542	40695262	-0.322732
10025913083	NM_005399	HSG00204516	PRKAB2	1	145093310	145110753	-0.322598
10025922374	XM_210407	HSG00437944	XM_210407	2	126348700	126431918	-0.322526
10025935550	HSS00366984	HSG00272245	HSS00366984	11	66973407	66973851	-0.322155
10025930030	XM_212345	HSG00451412	XM_212345	1	151703814	151772633	-0.32197
10023837228	ENST00000270832	HSG00203718	ENST00000270832	1	48327788	48405050	-0.321936
10025918376	XM_066585	HSG00430828	XM_066585	X	124281649	124284629	-0.321684
10025918074	hCT1657803.2	HSG00265488	hCT1657803.2	10	128602603	128603129	-0.321615
10025922190	hCT13161.3	HSG00434804	hCT13161.3	7	141587031	141593361	-0.32134
10025916662	AK000016	HSG00234179	AK000016	5	29991303	29992139	-0.321196
10025917763	AL137687	HSG00203745	RALGPS2	1	177155084	177155816	-0.321131
10025911859	NM_022564	HSG00257748	MMP16	8	89150576	89408825	-0.320927
10025922370	BC034825	HSG00252287	BC034825	Y	2541033	2543388	-0.320855
10025907042	NM_182908	HSG00288471	DHRS2	14	23175421	23184686	-0.320821
10025920175	HSS00368345	HSG00276908	HSS00368345	12	26855015	26855601	-0.320466
10025910258	NM_005411	HSG00269110	SFTPA1	10	81360663	81363920	-0.320412
10023844361	ENST00000297462	HSG00255667	ENST00000297462	8	8135081	8154551	-0.320408
10031919736	HSS0608057.1_rc	HSG00353462	HSS0608057.1_rc	NA	NA	NA	-0.320297
10025931866	XM_066812	HSG00432036	XM_066812	X	154711676	154712439	-0.320221
10025924215	hCT29124.2	HSG00422283	hCT29124.2	3	176918481	176919164	-0.320104
10031920502	ENST00000257665	HSG00245397	ENST00000257665	7	74884007	74909929	-0.32008
10025927175	BC038426	HSG00206560	BC038426	1	151413617	151430775	-0.319987
10025910316	NM_003593	HSG00302885	FOXN1	17	23875085	23889300	-0.319983
10025906208	NM_016519	HSG00317926	AMBN	4	71492589	71507591	-0.319981
10025923196	XM_167347	HSG00431334	XM_167347	7	45208488	45244502	-0.319717
10023811368	NM_003117	HSG00250521	SPAM1	7	123352564	123398695	-0.319701
10025904978	NM_018992	HSG00295430	KCTD5	16	2672498	2699030	-0.319666
10023848938	AK026442	HSG00276703	C12orf26	12	81276449	81316889	-0.319598
10023848411	NM_014427	HSG00295198	CPNE7	16	88169676	88191154	-0.31947
10025922237	XM_061657	HSG00355861	XM_061657	11	48398371	48400345	-0.31944
10025925364	XM_061544	HSG00433403	XM_061544	10	121811562	121819661	-0.31909
10023832819	ENST00000282194	HSG00446443	ENST00000282194	5	74948386	74966577	-0.319066
10025910589	NM_080868	HSG00206651	ASB17	1	76157147	76170704	-0.318919
10025916777	XM_067488	HSG00432326	XM_067488	3	36237320	36284633	-0.318911
10023818210	AL137668	HSG00296869	AL137668	16	83050365	83058468	-0.318894
10025909464	NM_003529	HSG00244470	HIST1H3A	6	26128696	26129165	-0.318849
10025926249	AK093525	HSG00211303	AK093525	2	15748356	15776536	-0.318848
10025924020	XM_071222	HSG00449095	XM_071222	9	74849251	74861158	-0.31876
10025913894	XM_108610	HSG00434105	XM_108610	8	87117691	87124740	-0.318736
10025913762	hCT1963051.1	HSG00298569	hCT1963051.1	17	17078268	17080157	-0.318631
10025906693	NM_004318	HSG00257806	ASPH	8	62578375	62789556	-0.318571
10025927944	HSS00143935	HSG00316651	HSS00143935	21	42538984	42539556	-0.318548
10025924357	HSS00053774	HSG00256073	HSS00053774	8	60636445	60636675	-0.31823
10025929802	XM_061877	HSG00276360	XM_061877	11	89083114	89090686	-0.318127
10025908348	NM_176821	HSG00272975	NALP10	11	7937733	7941635	-0.318088
10025927090	HSS00023267	HSG00236918	HSS00023267	5	3094838	3095183	-0.318087
10025926021	XM_210242	HSG00281125	OR6C6	12	53974338	53975283	-0.318062
10025921077	BC040175	HSG00216051	BC040175	2	208677250	208679909	-0.317969
10025925265	hCT1815970.1	HSG00219040	hCT1815970.1	2	204176471	204225123	-0.317956
10025902500	NM_182623	HSG00204449	C1orf117	1	16256851	16272682	-0.317917
10025933734	AK093006	HSG00308372	AK093006	19	5064892	5067253	-0.317818
10023807321	NM_001400	HSG00209037	EDG1	1	101475042	101479661	-0.317793
10025916428	HSS00385849	HSG00271578	HSS00385849	11	45560651	45560857	-0.317787
10023816586	Contig13822_RC	HSG00350726	Contig13822_RC	8	135910118	135910554	-0.317694
10025909394	NM_080838	HSG00258828	WISP1	8	134272493	134309234	-0.317564
10025914203	XM_166781	HSG00272779	OR6T1	11	123318784	123319755	-0.317541
10025916656	XM_115170	HSG00434945	XM_115170	12	107198990	107200271	-0.317338
10025921681	XM_166701	HSG00266667	XM_166701	10	59453491	59592108	-0.317297
10025905399	NM_178228	HSG00306525	KIR2DS4	19	60036051	60051835	-0.317274
10025930896	HSS00097118	HSG00423168	HSS00097118	X	2519871	2520213	-0.317237
10025914378	AF086452	HSG00285132	AF086452	13	44840655	44841157	-0.31723
10025921519	HSS00138365	HSG00247633	HSS00138365	7	55512769	55513958	-0.317153
10031920226	NM_207485	HSG00213648	NM_207485	2	242617479	242619989	-0.317134
10025934075	XM_115576	HSG00304180	XM_115576	18	3384966	3385314	-0.316923
10025911389	NM_145019	HSG00284872	FAM124A	13	50694507	50753617	-0.316891
10025922743	hCT1825654.2	HSG00445379	hCT1825654.2	3	157244472	157245516	-0.316654
10025923270	XM_174558	HSG00433161	XM_174558	4	190434930	190435642	-0.316635
10025911001	NM_003524	HSG00244518	HIST1H2BH	6	26359857	26360281	-0.316605
10025906286	NM_144985	HSG00287842	CDH24	14	22586709	22594875	-0.316444
10025918832	XM_210478	HSG00430196	XM_210478	X	80555372	80743462	-0.316377
10025924032	HSS00321263	HSG00297612	GOSR2	17	42364731	42365629	-0.316118
10025915114	hCT1764839.1	HSG00439828	hCT1764839.1	11	62460471	62483912	-0.316043
10025906343	NM_013260	HSG00297743	SAP30BP	17	71174993	71215733	-0.315946
10025908254	NM_013368	HSG00306642	SERTAD3	19	45638590	45640345	-0.315843
10025935467	hCT1654324.3	HSG00296476	hCT1654324.3	16	13201882	13237660	-0.315754
10023820594	Contig33749_RC	HSG00262928	C9orf135	9	71661343	71662914	-0.315671
10025933083	HSS00087890	HSG00277724	HSS00087890	12	117868403	117869187	-0.315655
10023842199	ENST00000295064	HSG00219363	ENST00000295064	2	31901293	31901839	-0.31565
10023812062	Contig29689_RC	HSG00225050	Contig29689_RC	3	17474208	17474599	-0.315612
10031919863	NM_001001684	HSG00297857	NM_001001684	17	14611624	14624245	-0.315596
10025934061	HSS00020309	HSG00310370	HSS00020309	20	38068316	38070585	-0.315473
10025933181	HSS00041218	HSG00457051	HSS00041218	1	1779546	1780279	-0.315368
10033668454	NM_003844	HSG00258431	TNFRSF10A	8	23104915	23138584	-0.315275
10023826191	NM_004417	HSG00236546	DUSP1	5	172127706	172130809	-0.315274
10025912646	NM_018001	HSG00400302	NM_018001	17	40947798	40951801	-0.315075
10025921610	HSS00054225	HSG00314034	HSS00054225	22	35246153	35247712	-0.315039
10023831402	ENST00000295249	HSG00215531	ENST00000295249	2	113327499	113327819	-0.31501
10025903233	NM_032825	HSG00306691	ZNF382	19	41788060	41811338	-0.314973
10025908950	NM_021059	HSG00208076	HIST2H3C	1	148078882	148079389	-0.31462
10025933629	hCT1768041.1	HSG00413951	hCT1768041.1	11	93885381	93904939	-0.314619
10025930420	HSS00169340	HSG00258600	HSS00169340	8	131764064	131764461	-0.314418
10023810645	Contig41106_RC	HSG00269377	Contig41106_RC	10	114301876	114302357	-0.314232
10023814988	NM_000353	HSG00295162	TAT	16	70158254	70168496	-0.31401
10025923469	hCT7553.2	HSG00398338	hCT7553.2	12	106798497	106807526	-0.313992
10025909490	NM_000730	HSG00229577	CCKAR	4	26092115	26101140	-0.31389
10023828206	NM_004481	HSG00205110	GALNT2	1	228269650	228484569	-0.31378
10031920058	ENST00000317742	HSG00289752	ENST00000317742	15	33163686	33164603	-0.313591
10025903742	NM_181606	HSG00316227	KRTAP7-1	21	31123586	31123888	-0.313589
10031920103	BX537891	HSG00247206	BX537891	7	137316285	137318981	-0.313462
10025902820	NM_145325	HSG00358156	NM_145325	7	102094224	102099412	-0.313377
10025923713	XM_060953	HSG00205500	OR10Z1	1	156842852	156843793	-0.313001
10025914557	HSS00259501	HSG00352215	C21orf44	21	32374504	32540385	-0.312715
10025910813	NM_001399	HSG00255086	EDA	X	68752635	69176044	-0.312652
10025917740	hCT1645173.1	HSG00451396	OR5U1	6	29382367	29383410	-0.312613
10023811365	NM_004254	HSG00272806	SLC22A8	11	62516872	62539887	-0.312502
10025929880	XM_065732	HSG00434705	XM_065732	2	31729982	31730441	-0.312465
10023815708	Contig30665_RC	HSG00252916	Contig30665_RC	X	72074720	72075523	-0.312425
10025914210	HSS00017995	HSG00356260	HSS00017995	16	51650713	51651576	-0.312219
10025918106	HSS00216426	HSG00217518	HSS00216426	2	14289269	14458533	-0.312151
10025923842	hCT1644386.3	HSG00255236	hCT1644386.3	X	79415486	79488067	-0.312113
10025903423	NM_001187	HSG00315871	BAGE	21	10079666	10120808	-0.312022
10023828071	Contig38911_RC	HSG00240215	Contig38911_RC	6	35130499	35131077	-0.311978
10025922512	hCT1646940.1	HSG00434355	hCT1646940.1	15	92168548	92168692	-0.311974
10023809645	Contig37117	HSG00277551	Contig37117	12	73217891	73218394	-0.311883
10023805420	NM_012168	HSG00205029	FBXO2	1	11631036	11637326	-0.311875
10031920480	hCT7683	HSG00459630	hCT7683	16	3484516	3485422	-0.311756
10025922898	XM_172343	HSG00448084	XM_172343	3	14103348	14112654	-0.311392
10025921081	HSS00001470	HSG00263135	HSS00001470	9	114385349	114385852	-0.311383
10025910057	NM_016944	HSG00251803	TAS2R4	7	141124757	141125657	-0.311374
10023834182	ENST00000286873	HSG00263849	ENST00000286873	9	89577187	89579003	-0.311313
10025918012	XM_210241	HSG00430484	XM_210241	12	59019972	59163723	-0.311233
10025930089	XM_210676	HSG00448119	XM_210676	6	52845771	52851655	-0.31115
10025931347	BC037533	HSG00206375	BC037533	1	199259714	199264542	-0.311113
10023813475	Contig28074_RC	HSG00203588	Contig28074_RC	1	40628550	40628886	-0.311085
10023828696	AK024330	HSG00260636	PAPPA	9	117961907	117963807	-0.310918
10025925034	AK057413	HSG00265988	AK057413	10	44915619	44923442	-0.310786
10023809471	Contig37610_RC	HSG00413383	Contig37610_RC	2	17734646	17734993	-0.310754
10025913545	XM_212378	HSG00449029	XM_212378	11	32477883	32478395	-0.310743
10025914960	XM_171583	HSG00430284	XM_171583	12	53990055	53992810	-0.31065
10025915385	HSS00266440	HSG00227468	HSS00266440	4	501128	502034	-0.310618
10031920216	NM_198690	HSG00315847	KRTAP10-9	21	44871467	44872638	-0.310587
10025911575	NM_003285	HSG00204655	TNR	1	173558557	173642554	-0.310498
10023846041	NM_020427	HSG00258889	SLURP1	8	143819364	143820831	-0.310468
10023827590	Contig51018_RC	HSG00265735	C10orf99	10	85923574	85935025	-0.310253
10025933338	AK097142	HSG00276432	AK097142	11	133173144	133185605	-0.310186
10023814713	AF131811	HSG00354110	C6orf204	6	118909672	119079170	-0.310161
10023804696	NM_005514	HSG00243394	HLA-B	6	31429629	31432914	-0.310146
10023840410	AK021964	HSG00219252	AK021964	2	40390166	40392371	-0.31014
10025924148	XM_166835	HSG00273225	OR5M8	11	56003541	56024920	-0.310125
10023819000	Contig26743_RC	HSG00455175	Contig26743_RC	2	238854889	238855341	-0.310066
10025928250	XM_105853	HSG00431404	XM_105853	4	130977197	130984253	-0.310058
10023812027	Contig9030_RC	HSG00227970	Contig9030_RC	4	7485010	7485368	-0.310045
10025909730	NM_014215	HSG00205220	INSRR	1	155077289	155095290	-0.310037
10025902877	NM_133168	HSG00306630	NM_133168	19	59289746	59295960	-0.309991
10025933043	HSS00046518	HSG00427805	HSS00046518	2	132759837	132768452	-0.309909
10031919816	ENST00000324144	HSG00298140	ENST00000324144	17	3003934	3004926	-0.309883
10025916462	AK094936	HSG00303612	AK094936	18	47172409	47248746	-0.309845
10025923982	hCT21879.1	HSG00298137	OR4D1	17	53587513	53588444	-0.309766
10025918670	HSS00090529	HSG00205177	HSS00090529	1	94027298	94028127	-0.309636
10023812827	NM_000608	HSG00260873	ORM2	9	116131889	116135355	-0.309555
10025921756	BC040318	HSG00230030	BC040318	4	95316272	95322557	-0.309499
10025915101	HSS00085419	HSG00280216	HSS00085419	12	110324855	110423760	-0.309356
10025914900	HSS00337765	HSG00297850	HSS00337765	17	32957661	32958163	-0.309102
10026391891	NM_000998	HSG00214123	RPL37A	2	217071764	217074431	-0.309095
10023837654	AK021471	HSG00312035	AK021471	20	39207625	39209904	-0.30904
10025930482	HSS00090404	HSG00224025	HSS00090404	3	173774755	173796091	-0.309
10025904367	NM_003765	HSG00307829	STX10	19	13116224	13121987	-0.308997
10025925920	HSS00332641	HSG00289523	HSS00332641	15	63845852	63846176	-0.308804
10025918035	AL833053	HSG00435672	AL833053	11	45166412	45168015	-0.308738
10025925262	AK098705	HSG00233678	AK098705	5	168372846	168384570	-0.308645
10031920106	BQ232993	HSG00269345	BQ232993	10	4284241	4284872	-0.308556
10025925214	XM_174327	HSG00430604	XM_174327	3	164659948	164821913	-0.308489
10031920172	ENST00000330762	HSG00269497	FAM22A	10	88975237	89120432	-0.308457
10025911512	NM_014916	HSG00248063	LMTK2	7	97574132	97673537	-0.308265
10025930162	XM_093998	HSG00230330	TRIM75	4	166199749	166201155	-0.308164
10023845112	ENST00000299775	HSG00404038	DHRS7C	17	9615577	9635305	-0.308137
10023816230	Contig43927_RC	HSG00215575	ACTR1B	2	97645314	97645848	-0.308085
10025903790	NM_020952	HSG00260932	TRPM3	9	72339787	72673794	-0.30808
10020234675	RSE_00000840432	HSG00215831	RSE_00000840432	2	209752707	209752931	-0.308075
10023805290	Contig32973_RC	HSG00290322	Contig32973_RC	15	70584718	70585724	-0.308072
10025935341	HSS00016390	HSG00297798	HSS00016390	17	78335341	78335851	-0.308045
10023807141	NM_000200	HSG00227584	HTN3	4	70928764	70936836	-0.307869
10023809561	NM_005555	HSG00282312	KRT6B	12	51126719	51132130	-0.307836
10025914950	XM_106211	HSG00431554	XM_106211	4	156146729	156177477	-0.307728
10023833366	AJ297365	HSG00247153	AJ297365	7	98935649	98935824	-0.307714
10023832619	RSE_00000027794	HSG00254783	RSE_00000027794	X	24560319	24560638	-0.307694
10025908567	NM_002119	HSG00242083	HLA-DOA	6	33079939	33085367	-0.307666
10025911192	NM_003140	HSG00312988	SRY	Y	2714896	2715792	-0.307653
10025932551	XM_096734	HSG00363297	XM_096734	14	100984834	100993205	-0.307516
10025929386	AK097934	HSG00351676	AK097934	2	242561506	242568100	-0.307351
10025921088	HSS00085543	HSG00282866	HSS00085543	13	22641976	22642769	-0.3073
10023835839	AK057259	HSG00245480	AK057259	7	100393597	100396006	-0.307203
10025933487	hCT1835978.1	HSG00288148	hCT1835978.1	14	68188339	68214312	-0.307184
10025920652	XM_173532	HSG00434292	XM_173532	11	96462594	96612728	-0.307166
10023832024	ENST00000252296	HSG00410297	ENST00000252296	3	75800771	75801247	-0.307146
10025928861	hCT1970833	HSG00411258	hCT1970833	6	85306874	85350258	-0.307064
10025925582	hCT1817914.1	HSG00446034	hCT1817914.1	6	52820669	52821936	-0.306974
10025917638	AF075022	HSG00300186	AF075022	17	32968860	32969500	-0.306954
10025925684	XM_062203	HSG00431770	XM_062203	11	59422233	59423184	-0.306903
10023810398	Contig29396_RC	HSG00229809	Contig29396_RC	4	68219764	68220204	-0.306829
10025908158	NM_005491	HSG00253710	CXorf6	X	149364377	149433097	-0.306704
10025907148	NM_139017	HSG00232591	IL31RA	5	55185069	55248703	-0.306696
10025935501	HSS00332772	HSG00460031	HSS00332772	10	114542952	114543862	-0.306652
10025905587	NM_001347	HSG00227365	DGKQ	4	942675	957344	-0.306547
10025903005	NM_033343	HSG00203782	LHX4	1	178466064	178510811	-0.306478
10020124385	RSE_00000769028	HSG00358742	HSP90AA5P	3	185316736	185317195	-0.306407
10025920197	XM_170128	HSG00430884	XM_170128	7	25987435	26111667	-0.306255
10023815520	Contig36307_RC	HSG00311410	Contig36307_RC	20	18309739	18310125	-0.306188
10025920644	XM_212510	HSG00407424	XM_212510	3	54383186	54388074	-0.306096
10025934443	HSS00016133	HSG00246655	HSS00016133	7	15682170	15685485	-0.306081
10023826253	NM_005934	HSG00307987	MLLT1	19	6161392	6230959	-0.306003
10023832617	AB058735	HSG00354700	SPIRE2	16	88443774	88464295	-0.305885
10023821540	Contig31028_RC	HSG00270166	Contig31028_RC	10	26011672	26012117	-0.305816
10025910688	NM_003660	HSG00305672	PPFIA3	19	54314474	54346090	-0.305788
10025904945	NM_032155	HSG00314908	NM_032155	22	41999535	42002359	-0.305753
10025934630	AK093055	HSG00270508	AK093055	10	49999889	50029596	-0.305708
10025903658	NM_017595	HSG00297748	NKIRAS2	17	37425617	37431180	-0.305702
10023812042	NM_021225	HSG00227289	PROL1	4	71298281	71310499	-0.305659
10023842994	ENST00000301151	HSG00308544	ENST00000301151	19	46088963	46097899	-0.305595
10033668763	NM_018484	HSG00272086	SLC22A11	11	64079673	64095574	-0.305438
10025928186	HSS00053412	HSG00256583	HSS00053412	8	106743755	106767165	-0.305299
10023845795	AK024629	HSG00265828	AK024629	10	11259708	11261250	-0.305239
10025921796	HSS00046089	HSG00282123	HSS00046089	12	71796011	71823881	-0.305155
10023835932	AK055859	HSG00297177	AK055859	16	86500111	86502520	-0.30509
10025934467	XM_062688	HSG00434864	XM_062688	12	33879321	34021915	-0.305064
10025912383	NM_181647	HSG00220182	NM_181647	3	53099055	53099429	-0.305036
10023811204	Contig39249	HSG00207452	THBS3	1	153433282	153436987	-0.304977
10025908156	NM_020210	HSG00290257	SEMA4B	15	88529155	88573894	-0.304965
10031919691	ENST00000303717	HSG00313012	ENST00000303717	Y	23213412	23214214	-0.304936
10031919851	BM664664	HSG00278636	BM664664	12	129473714	129474166	-0.304872
10023847179	ENST00000300743	HSG00274519	OR51D1	11	4617632	4618529	-0.30485
10025929873	AK094934	HSG00238658	AK094934	6	4949048	5185728	-0.30484
10025925992	AF086284	HSG00263433	AF086284	9	88742464	88742884	-0.304833
10023814332	Contig30482_RC	HSG00291275	COPS2	15	47204132	47204602	-0.304742
10025913673	hCT30683.2	HSG00200656	OR6N2	1	157013125	157014049	-0.304681
10025906295	NM_170610	HSG00244508	HIST1H2BA	6	25835115	25835551	-0.304645
10023823792	NM_021170	HSG00317508	HES4	1	924207	925333	-0.304636
10025906230	NM_006717	HSG00262843	SPIN	9	90193234	90280527	-0.304584
10025906943	NM_025151	HSG00258103	RAB11FIP1	8	37837344	37876161	-0.304377
10025908072	NM_031888	HSG00236685	PMCHL2	5	70707367	70717575	-0.304318
10033668446	NM_001016	HSG00244439	RPS12	6	133177400	133180395	-0.304209
10025922691	HSS00043627	HSG00304801	HSS00043627	18	70522984	70525613	-0.304205
10025910499	NM_138320	HSG00290139	PCSK6	15	99670747	99847710	-0.304134
10023823598	Contig15658_RC	HSG00220927	Contig15658_RC	3	8468921	8469277	-0.30408
10025922117	AF086328	HSG00252480	AF086328	X	146830163	146830764	-0.30406
10023808440	NM_003607	HSG00201183	CDC42BPA	1	225246676	225572449	-0.303972
10023826345	NM_012110	HSG00227218	CHIC2	4	54570714	54625545	-0.303933
10025934478	hCT9323.2	HSG00432610	hCT9323.2	X	27445501	27447803	-0.303714
10025916914	HSS00251013	HSG00394928	HSS00251013	8	134967920	134983831	-0.303639
10025903257	NM_152547	HSG00232636	BTNL9	5	180399856	180421121	-0.303605
10025902681	NM_181605	HSG00315980	KRTAP6-3	21	30886629	30887244	-0.303575
10025920083	HSS00003610	HSG00240201	HSS00003610	6	169104630	169106353	-0.30357
10025926122	AF085950	HSG00224731	AF085950	3	30681998	30682570	-0.303544
10023835255	ENST00000282754	HSG00454857	ENST00000282754	16	32766534	32766970	-0.303428
10023826730	NM_004361	HSG00303825	CDH7	18	61569136	61699154	-0.303398
10025922746	HSS00166157	HSG00237970	HSS00166157	5	157533186	157536008	-0.30339
10023808170	Contig33343_RC	HSG00221291	SLC25A36	3	142169838	142170305	-0.303379
10023812132	AL109699	HSG00292606	AL109699	15	88418751	88426443	-0.303362
10025912717	NM_152486	HSG00317488	SAMD11	1	850983	869825	-0.303316
10025924950	HSS00285280	HSG00227167	KCNIP4	4	21131636	21132619	-0.303242
10023805163	NM_003620	HSG00302441	PPM1D	17	56032335	56096818	-0.30324
10023849613	ENST00000287068	HSG00257723	ANKRD46	8	101590470	101611237	-0.30302
10025911930	NM_033632	HSG00228576	FBXW7	4	153461860	153675622	-0.302925
10025934878	XM_066455	HSG00322820	XM_066455	X	142622800	142631789	-0.302919
10023804814	Contig8581_RC	HSG00255730	Contig8581_RC	8	101800824	101801175	-0.302916
10025905223	NM_033259	HSG00220119	CAMK2N2	3	185459696	185461945	-0.302862
10025909215	NM_176811	HSG00305881	NALP8	19	61151009	61191806	-0.302749
10025923747	XM_211270	HSG00295767	XM_211270	16	62834008	62935314	-0.302716
10025909867	NM_153701	HSG00307904	IL12RB1	19	18042372	18058697	-0.302599
10031919834	ENST00000335479	HSG00456478	DEFB106B	8	7327435	7331319	-0.302596
10025919297	hCT2261776	HSG00438976	hCT2261776	2	71775485	71793853	-0.302588
10023848168	ENST00000266796	HSG00444024	ENST00000266796	12	105089661	105090234	-0.302482
10025926330	HSS00266793	HSG00311806	HSS00266793	20	21427898	21428437	-0.302462
10023823449	NM_001012	HSG00207988	RPS8	1	45013832	45016998	-0.302394
10025927349	BC031107	HSG00245482	BC031107	7	48041641	48067418	-0.302325
10023811955	Contig9555_RC	HSG00226631	Contig9555_RC	3	37323676	37324120	-0.302302
10025915736	BC039108	HSG00218456	BC039108	2	12772991	12773798	-0.30226
10023842376	ENST00000290478	HSG00301848	ARHGAP27	17	40829355	40843437	-0.302239
10023823934	NM_012201	HSG00294694	GLG1	16	73043356	73198518	-0.302211
10025919554	HSS00106426	HSG00454271	HSS00106426	7	35596860	35597319	-0.302163
10025920065	XM_172552	HSG00432125	XM_172552	6	86852946	86853475	-0.302097
10023826288	NM_007096	HSG00263260	CLTA	9	36180988	36202055	-0.302096
10023818499	Contig33987	HSG00355121	KIAA1109	4	123380193	123380516	-0.302034
10025915619	AL122113	HSG00314404	AL122113	22	26746311	26749341	-0.302023
10023806681	Contig27300_RC	HSG00200869	Contig27300_RC	1	149519126	149520848	-0.301995
10025912442	NM_178352	HSG00208806	LCE1D	1	151036894	151037238	-0.301972
10025906199	NM_005338	HSG00247975	HIP1	7	75001344	75206215	-0.301948
10025933351	HSS00291254	HSG00292612	OR4M2	15	19779394	19872512	-0.301916
10025929580	BC038206	HSG00229928	BC038206	4	109697837	109700996	-0.301865
10023830736	U84520	HSG00314962	U84520	22	17484870	17485020	-0.301845
10025909571	NM_178859	HSG00289584	NM_178859	15	63129365	63132591	-0.301844
10025920536	AF088009	HSG00256312	AF088009	8	98323146	98323608	-0.301742
10025933862	HSS00090299	HSG00453944	HSS00090299	18	53611222	53611507	-0.301539
10025924729	HSS00174155	HSG00308353	HSS00174155	19	21562069	21562530	-0.30152
10025935425	HSS00104396	HSG00301208	HSS00104396	17	16496589	16497097	-0.301464
10023807679	NM_003364	HSG00250563	UPP1	7	48095270	48114854	-0.301386
10023826718	NM_018674	HSG00213529	ACCN4	2	220087295	220111732	-0.301379
10025933528	HSS00181530	HSG00212269	HSS00181530	2	138944690	138947937	-0.301273
10023826096	Contig51986_RC	HSG00261339	PTRH1	9	129516035	129517100	-0.301138
10031920538	NM_001005851	HSG00308670	ZNF780B	19	45232104	45246543	-0.301049
10023843656	AF085912	HSG00266341	AF085912	10	77699969	77700564	-0.300864
10023829035	NM_022042	HSG00227216	SLC26A1	4	971446	977183	-0.300723
10023820677	AB037782	HSG00301669	TAOK1	17	24736553	24895628	-0.300597
10023826392	Contig53619_RC	HSG00302308	BCL6B	17	6873216	6873687	-0.300586
10025916822	hCT1660505.2	HSG00217728	hCT1660505.2	2	168681897	168686461	-0.300466
10025919263	HSS00060106	HSG00311226	HSS00060106	9	67946595	67947097	-0.300378
10025907407	NM_003485	HSG00288734	GPR68	14	90768629	90789977	-0.300304
10025923446	hCT1958851.1	HSG00377562	hCT1958851.1	15	99073976	99177290	-0.300088
10023811254	Contig25619_RC	HSG00262836	C9orf80	9	114486675	114487021	-0.300088
10025920788	HSS00018323	HSG00250291	HSS00018323	7	156353645	156355247	-0.300084
10023840971	AK021932	HSG00233229	AK021932	5	15728992	15730604	-0.300075
10025927296	XM_173760	HSG00386063	GOLGA8A	15	32506921	32517354	-0.300046
10023837928	ENST00000301477	HSG00308522	OR7G3	19	9097720	9098626	-0.30004
10025908488	NM_152630	HSG00254025	FAM46D	X	79562620	79587466	-0.30003
10025921734	HSS00252710	HSG00250131	HSS00252710	7	140984558	140985519	-0.299993
10023827119	Contig16217_RC	HSG00458581	Contig16217_RC	3	31731022	31731470	-0.299973
10025909359	NM_002390	HSG00302444	ADAM11	17	40192093	40214738	-0.299718
10023820664	NM_012249	HSG00214037	RHOQ	2	46623378	46662924	-0.299633
10023817581	NM_000747	HSG00297758	CHRNB1	17	7289129	7301655	-0.299592
10025915310	BC041008	HSG00203869	BC041008	1	167139766	167322867	-0.299505
10023839776	ENST00000295257	HSG00213137	ENST00000295257	2	96056893	96061621	-0.29936
10025902695	NM_176813	HSG00251842	NM_176813	7	16865555	16888138	-0.299319
10023833554	ENST00000274109	HSG00230762	ENST00000274109	4	189128420	189129429	-0.299307
10025934380	XM_116715	HSG00431466	XM_116715	8	49369413	49369811	-0.299255
10025926369	HSS00289419	HSG00297015	MT1F	16	55251833	55252368	-0.299185
10031919844	NM_206922	HSG00244388	CRIP3	6	43381683	43384508	-0.299169
10023821718	Contig33309_RC	HSG00301890	C17orf83	17	7265239	7265679	-0.299141
10025908231	NM_005240	HSG00205782	ETV3	1	155369601	155374801	-0.299071
10025921107	hCT1784312.1	HSG00237795	hCT1784312.1	5	134697223	134708651	-0.299038
10025917510	hCT1952923.1	HSG00430463	hCT1952923.1	16	34828970	34829653	-0.299008
10025935665	XM_210391	HSG00437257	XM_210391	2	196169259	196193902	-0.29894
10025902497	NM_175726	HSG00221715	IL5RA	3	3086422	3127031	-0.298935
10023829694	AK000535	HSG00315737	ETS2	21	39117856	39118746	-0.298921
10023819281	Contig20568_RC	HSG00204442	IFI44	1	78884078	78884416	-0.298901
10031920900	BM710955	HSG00257451	BM710955	8	30615660	30622726	-0.298849
10031920731	ENST00000250805	HSG00313015	TTTY1	Y	10200765	10221898	-0.298805
10025926631	hCT1816887.1	HSG00394379	hCT1816887.1	7	104166567	104189203	-0.298711
10025929807	HSS00369412	HSG00461446	HSS00369412	17	15858653	15859638	-0.298686
10025926881	BC029061	HSG00290207	BC029061	15	67641112	67650833	-0.298619
10023820481	Contig27144_RC	HSG00238561	Contig27144_RC	6	167349137	167349545	-0.298574
10025916047	AK091866	HSG00238112	AK091866	5	90642593	90645975	-0.298549
10023825627	Contig40765_RC	HSG00226523	Contig40765_RC	3	157961261	157961927	-0.298481
10025913915	hCT2292027	HSG00431291	hCT2292027	7	56912555	56919554	-0.298391
10025908074	NM_138331	HSG00287062	RNASE8	14	20595891	20596354	-0.298385
10025932912	hCT1837082.2	HSG00205743	SLC35E2	1	1612939	1613777	-0.298379
10031920608	hCT1812157	HSG00318396	IGHV1-69	14	106240695	106241455	-0.298335
10025914890	XM_093053	HSG00431312	XM_093053	X	66510658	66511828	-0.298296
10023808706	NM_006988	HSG00315724	ADAMTS1	21	27130478	27139599	-0.298256
10023845217	AL360201	HSG00292536	AL360201	15	73566696	73567852	-0.298189
10025909141	NM_153221	HSG00305943	CILP2	19	19510114	19517902	-0.298147
10023811756	Contig31206_RC	HSG00244128	Contig31206_RC	6	80009942	80010517	-0.298134
10025917191	AL833290	HSG00280437	AL833290	12	123406023	123411621	-0.298124
10023807522	Contig49943_RC	HSG00351369	Contig49943_RC	X	49748190	49748953	-0.297988
10023824078	Contig44882_RC	HSG00210027	AP4B1	1	114247878	114248363	-0.297914
10025903255	NM_032983	HSG00248552	CASP2	7	142695523	142714906	-0.297894
10025932063	HSS00342179	HSG00216402	HSS00342179	2	39130432	39131178	-0.29782
10025922783	AK055876	HSG00286137	C14orf41	14	72998881	73016408	-0.297769
10025918141	AL049918	HSG00304113	AL049918	Y	2165563	2179916	-0.297707
10025923914	BC025345	HSG00311325	BC025345	20	60764828	60768418	-0.297604
10023804649	NM_005052	HSG00302751	RAC3	17	77582820	77585368	-0.29759
10031920201	hCT13065	HSG00287620	hCT13065	14	69021435	69065904	-0.297581
10023830345	ENST00000300766	HSG00272772	OR52E2	11	5036510	5037439	-0.297575
10025927998	hCT1815380.1	HSG00315382	hCT1815380.1	22	23661077	23708743	-0.297387
10025932962	HSS00018367	HSG00213393	HSS00018367	2_random	82801	83651	-0.297331
10025915920	HSS00376648	HSG00232638	HSS00376648	5	148521511	148521946	-0.297313
10031920121	ENST00000356048	HSG00348016	ENST00000356048	16	2592267	2592458	-0.297311
10025908225	NM_003894	HSG00214340	PER2	2	238835203	238861831	-0.297291
10025909039	NM_178129	HSG00253732	P2RY8	X	1541467	1616000	-0.297252
10023808116	NM_003159	HSG00253984	CDKL5	X	18353645	18581668	-0.297136
10025905074	NM_014379	HSG00259908	KCNV1	8	111048408	111056135	-0.297117
10023822397	Contig32282_RC	HSG00417596	Contig32282_RC	4	146183682	146184123	-0.297082
10025922500	HSS00043406	HSG00224910	HSS00043406	3	187736717	187737592	-0.297075
10025918277	XM_172759	HSG00439094	XM_172759	9	79955268	79966207	-0.297043
10031920465	ENST00000340761	HSG00353208	ENST00000340761	11	12987594	12989223	-0.296968
10025931796	hCT1644870.1	HSG00430367	hCT1644870.1	2	174148084	174149339	-0.296961
10025916203	HSS00013609	HSG00218222	HSS00013609	2	9200564	9203683	-0.296866
10031920615	hCT1654767	HSG00220807	hCT1654767	3	186280221	186353501	-0.296832
10031920588	ENST00000324290	HSG00454537	ENST00000324290	17	20293878	20311375	-0.296812
10031920206	hCT2254872	HSG00318008	DHRSX	X	2148669	2428974	-0.296772
10025914911	HSS00206519	HSG00325834	HSS00206519	3	131290965	131295837	-0.296754
10025903209	NM_182482	HSG00315813	BAGE2	21	10042712	10120796	-0.296754
10025935790	hCT1844752.1	HSG00219233	hCT1844752.1	2	57546535	57594287	-0.296739
10023826814	AF052103	HSG00293382	AF052103	16	83956534	83957845	-0.296694
10023813239	NM_004826	HSG00213127	ECEL1	2	233052780	233060775	-0.296629
10025914424	BC031959	HSG00276473	BC031959	11	110790177	110794121	-0.296583
10025933491	AK097686	HSG00232731	AK097686	5	113811013	114137009	-0.296558
10025933958	HSS00088524	HSG00354357	HSS00088524	17	69153755	69154269	-0.296509
10023833495	NM_021731	HSG00307956	C19orf28	19	3489647	3491041	-0.296476
10025909789	NM_032982	HSG00248552	CASP2	7	142695523	142714906	-0.296389
10023834661	AK057988	HSG00299045	AK057988	17	62888620	62890471	-0.296272
10025907207	NM_173354	HSG00315722	SNF1LK	21	43658828	43671436	-0.296265
10025916959	HSS00011727	HSG00293758	HSS00011727	16	10577585	10579541	-0.296077
10025925422	AK055656	HSG00268829	AK055656	10	21843945	21847212	-0.296017
10025909912	NM_032984	HSG00248552	CASP2	7	142696802	142713784	-0.295829
10025924239	hCT2319225	HSG00358898	hCT2319225	3	130050047	130050950	-0.295785
10023826475	NM_002165	HSG00312395	ID1	20	29656752	29657974	-0.295768
10023820507	AA470152_RC	HSG00393744	AA470152_RC	2	228079575	228080131	-0.29575
10023810639	Contig34286_RC	HSG00242018	Contig34286_RC	6	36686525	36687201	-0.29562
10025904116	NM_017523	HSG00302016	NM_017523	17	6599879	6619686	-0.295576
10025908362	NM_152302	HSG00459316	DIDO1	20	60979919	60983800	-0.295572
10025916341	hCT2269409	HSG00299888	hCT2269409	17	27393075	27393803	-0.29553
10023822258	NM_003571	HSG00222140	BFSP2	3	134601479	134676746	-0.295523
10023819654	NM_000539	HSG00220246	RHO	3	130730171	130736876	-0.295507
10025926552	XM_173156	HSG00232807	XM_173156	5	6636388	6639140	-0.295465
10025910826	NM_173825	HSG00221300	RABL3	3	121888764	121944074	-0.295454
10023832824	AJ272179	HSG00300359	AJ272179	17	1972385	1972552	-0.295414
10025915443	hCT1952004.1	HSG00273164	OR51A4	11	4923967	4924909	-0.295396
10023845056	NM_020400	HSG00282231	GPR92	12	6598261	6615548	-0.295271
10025910368	NM_020527	HSG00269087	NM_020527	10	102872525	102873613	-0.295161
10023805627	NM_006801	HSG00306465	KDELR1	19	53577638	53586622	-0.295158
10023810742	NM_013389	HSG00248099	NPC1L1	7	44518660	44547439	-0.295146
10025914700	XM_071173	HSG00263632	XM_071173	9	77222100	77223136	-0.295015
10025908803	NM_002116	HSG00243533	HLA-A	6	30018309	30021632	-0.294997
10025911885	NM_139155	HSG00269661	ADAMTS14	10	72102564	72190664	-0.29499
10023826597	NM_015849	HSG00207350	NM_015849	1	15675182	15690481	-0.294966
10025916484	hCT1641780.2	HSG00430327	hCT1641780.2	12	86664439	86671377	-0.294959
10023820657	Contig39768_RC	HSG00315697	BRWD1	21	39484041	39484467	-0.294891
10025916105	hCT1642314.3	HSG00378570	hCT1642314.3	3	160034511	160152347	-0.294875
10025924902	XM_166840	HSG00272912	OR5M1	11	56136606	56137554	-0.294798
10025917521	BC032242	HSG00351709	BC032242	14	21390448	21394135	-0.294769
10025923444	hCT1847633.2	HSG00394996	hCT1847633.2	2	66564124	66594056	-0.294733
10025922597	hCT1846664.1	HSG00433431	hCT1846664.1	3	154373314	154373489	-0.294689
10023820947	Contig36616_RC	HSG00298438	Contig36616_RC	17	78129395	78129780	-0.294606
10023807234	NM_020412	HSG00304168	CHMP1B	18	11841425	11842696	-0.294445
10023827947	AK000703	HSG00277100	C12orf35	12	32025906	32029032	-0.294276
10023812781	NM_001142	HSG00255161	AMELX	X	11221453	11228801	-0.294243
10025920666	hCT2269494	HSG00436315	hCT2269494	15	91107002	91108152	-0.294192
10023814667	NM_003224	HSG00312102	ARFRP1	20	61801252	61809809	-0.294159
10023844500	ENST00000216209	HSG00451464	ENST00000216209	22	35717347	35717522	-0.294121
10023816847	Contig12989_RC	HSG00250686	Contig12989_RC	7	9176868	9177240	-0.294099
10023815840	Contig33441_RC	HSG00275423	Contig33441_RC	11	17122126	17122612	-0.293989
10025932642	HSS00291796	HSG00237371	RAB3C	5	58184879	58186466	-0.293965
10023822952	NM_005521	HSG00267707	TLX1	10	102880251	102887526	-0.293957
10025909948	NM_018429	HSG00236675	BDP1	5	70787268	70877059	-0.29392
10025909615	NM_152481	HSG00307040	TMEM162	19	40407543	40411468	-0.293873
10025911790	NM_007167	HSG00200027	ZMYM6	1	35219720	35269925	-0.293863
10025914337	HSS00046371	HSG00316374	HSS00046371	21	26687824	26812783	-0.293804
10025925871	HSS00183865	HSG00224886	HSS00183865	3	19978461	19978764	-0.293754
10025912230	NM_030655	HSG00277229	DDX11	12	31118076	31148992	-0.293728
10023824335	Contig9755_RC	HSG00216367	Contig9755_RC	2	55023662	55024080	-0.293666
10025919345	BC040573	HSG00230359	BC040573	4	132039402	132042467	-0.293633
10023824243	NM_000361	HSG00311407	THBD	20	22974270	22978301	-0.293623
10025922617	HSS00104752	HSG00267089	HSS00104752	10	125803008	125804283	-0.293362
10025904035	NM_173714	HSG00428005	NM_173714	M	14149	14674	-0.293253
10031920710	NM_207494	HSG00428658	NM_207494	5	69230331	69233153	-0.293071
10023815593	Contig29554_RC	HSG00274681	HRASLS3	11	63097443	63097839	-0.292918
10025905230	NM_002102	HSG00229573	GYPE	4	145015915	145046166	-0.292819
10025930213	HSS00003669	HSG00356563	HMCN2	9	132216695	132220252	-0.292805
10025923255	HSS00222088	HSG00248074	RASA4	7	102023751	102024502	-0.292726
10025915662	hCT1645188.4	HSG00254837	FAM48B1	X	24290330	24352687	-0.292721
10025902361	NM_172005	HSG00312172	WFDC13	20	43764068	43770868	-0.292702
10025921613	hCT1646890.3	HSG00350868	OR9H1P	1	246004831	246005731	-0.2927
10025905935	NM_002471	HSG00287199	MYH6	14	22921038	22947324	-0.292675
10023825418	NM_004991	HSG00219465	MDS1	3	170349579	170864168	-0.29258
10025906932	NM_004184	HSG00287862	WARS	14	99869877	99911680	-0.29255
10025931080	XM_210906	HSG00270768	XM_210906	11	127583870	127616544	-0.292487
10031920269	NM_001005513	HSG00318354	OR4C45	NA	NA	NA	-0.292449
10025912565	NM_006883	HSG00253712	SHOX	X	505078	540145	-0.292429
10023808833	NM_004658	HSG00277817	RASAL1	12	112021700	112058404	-0.292421
10023808741	Contig16892_RC	HSG00280008	Contig16892_RC	12	2599322	2599813	-0.292406
10025922031	hCT2279574	HSG00290658	hCT2279574	15	33625740	33791425	-0.292387
10025931658	hCT1971203.1	HSG00239204	ZC3H12D	6	149810453	149812338	-0.292383
10025916506	HSS00330265	HSG00229436	HSS00330265	4	68291251	68291909	-0.292363
10025935797	BC040662	HSG00269432	BC040662	10	68538460	68542079	-0.292288
10025912689	NM_152387	HSG00213105	KCTD18	2	201061930	201083037	-0.292277
10025911159	NM_145283	HSG00263002	C9orf121	9	90339839	90380521	-0.292224
10025914665	XM_115229	HSG00434750	XM_115229	14	103928252	103933876	-0.292213
10023813666	Contig45975_RC	HSG00358413	Contig45975_RC	10	3363180	3363913	-0.2922
10023836188	AK024779	HSG00236639	AK024779	5	37204709	37216003	-0.29217
10023805481	AF054995	HSG00358775	NFASC	1	203255406	203257879	-0.292101
10023816136	NM_016231	HSG00301929	NLK	17	23393311	23547529	-0.292054
10033668709	X58536	HSG00242981	HLA-C	6	31344507	31347830	-0.292048
10033669042	NM_147148	HSG00205786	GSTM4	1	110000225	110009647	-0.292026
10023809830	NM_000853	HSG00314671	GSTT1	22	22706140	22714231	-0.292019
10023815152	Contig21370_RC	HSG00278734	Contig21370_RC	12	11788681	11789110	-0.291976
10025927044	hCT1660635.3	HSG00290541	hCT1660635.3	15	99972782	99978758	-0.291933
10025913966	HSS00173586	HSG00222894	HSS00173586	3	37881726	37882803	-0.291932
10023841910	ENST00000300365	HSG00304229	SMCHD1	18	2690538	2697643	-0.291857
10023836690	RSE_00000922767	HSG00200451	CAPN8	1	221919734	221920059	-0.291845
10025916990	HSS00085544	HSG00251593	HSS00085544	7	16272376	16275319	-0.291839
10025931961	hCT2271726	HSG00438190	hCT2271726	8	33618610	33618948	-0.291816
10023817099	Contig28518_RC	HSG00289753	Contig28518_RC	15	71635695	71639404	-0.291701
10031920487	NM_001005494	HSG00278946	OR6C4	12	54231277	54232205	-0.291576
10025929942	hCT1846599	HSG00254824	hCT1846599	X	117005039	117008945	-0.291571
10025916454	hCT1956079.1	HSG00355964	TRDV2	14	21578633	21579259	-0.291559
10025933224	XM_118365	HSG00280385	XM_118365	12	52880510	52898687	-0.291502
10031920479	BX641081	HSG00209382	BX641081	1	199520971	199523641	-0.291481
10023838213	AK024689	HSG00228739	AK024689	4	145827352	145829218	-0.291453
10025927024	hCT1838404.1	HSG00402438	hCT1838404.1	9	139935569	139936737	-0.291427
10025927676	AK092111	HSG00357132	AK092111	7	6713228	6717658	-0.291369
10023833569	NM_080476	HSG00312134	CDC91L1	20	32612007	32728750	-0.291336
10025934265	BC029465	HSG00233458	BC029465	5	121800090	121842681	-0.291308
10023819709	Contig14726_RC	HSG00414556	WDR42C	X	27677594	27677979	-0.291275
10025927891	hCT2328926	HSG00372244	hCT2328926	14	71527739	71726396	-0.291259
10023823401	Contig28952_RC	HSG00282127	Contig28952_RC	12	6910425	6910833	-0.291229
10025926033	AF075116	HSG00275836	AF075116	11	9721442	9722007	-0.291216
10025918403	hCT1762092	HSG00205458	OR5BF1	1	246578699	246579636	-0.291212
10025906611	NM_152657	HSG00307523	GGN	19	43566831	43570508	-0.291204
10025909447	NM_032959	HSG00358156	NM_032959	7	102064709	102099412	-0.291187
10023836448	ENST00000275614	HSG00250485	ENST00000275614	7	92675312	92696691	-0.291116
10033668603	NM_001075	HSG00229589	UGT2B10	4	69716317	69731209	-0.291104
10025930260	XM_119383	HSG00432652	XM_119383	2	118764481	118850787	-0.291095
10025930223	HSS00017648	HSG00215471	HSS00017648	2	238797948	238798408	-0.29087
10033668442	NM_014227	HSG00314407	SLC5A4	22	30944464	30981319	-0.290854
10031920446	NM_206838	HSG00288727	NM_206838	14	105186435	105188439	-0.290731
10025935065	HSS00087597	HSG00242592	HSS00087597	6	119626477	119627262	-0.290623
10023809438	Contig52635_RC	HSG00224786	Contig52635_RC	3	126430755	126431343	-0.290588
10023842811	NM_018064	HSG00243050	C6orf166	6	88441693	88468645	-0.29051
10025914182	HSS00183722	HSG00402880	HSS00183722	1	214443994	214444330	-0.290509
10025917528	AK093132	HSG00206515	AK093132	1	163712702	163817965	-0.290464
10023811879	NM_016286	HSG00297618	DCXR	17	77587046	77588862	-0.290426
10023806313	Contig23809_RC	HSG00295132	Contig23809_RC	16	47232017	47232454	-0.290354
10025917603	HSS00303044	HSG00252073	HSS00303044	X	64725002	64737355	-0.290198
10031920891	NM_001004758	HSG00272800	OR51S1	11	4826043	4827014	-0.290144
10025921364	XM_211675	HSG00313418	XM_211675	22	24991249	24991956	-0.290138
10025907333	NM_015250	HSG00261843	BICD2	9	94513466	94566904	-0.290098
10023822145	Contig16266_RC	HSG00270749	Contig16266_RC	11	116350770	116351223	-0.29005
10025904181	NM_024969	HSG00213107	NM_024969	2	166137135	166245449	-0.290039
10023824063	AL137692	HSG00204623	INADL	1	62399616	62402825	-0.29001
10023810366	NM_001440	HSG00258927	EXTL3	8	28615071	28667121	-0.289942
10023808964	NM_014249	HSG00290990	NR2E3	15	69889947	69897649	-0.289659
10025919058	hCT2336637	HSG00205565	hCT2336637	1	2133219	2135482	-0.289602
10025928387	AK098530	HSG00358516	AK098530	15	31315045	31321783	-0.28956
10023824469	AF229166	HSG00273629	AF229166	11	71639224	71639566	-0.289486
10025922269	AK098078	HSG00221140	AK098078	3	150978830	150991404	-0.289419
10023845901	AF147358	HSG00314934	AF147358	22	42768140	42768549	-0.289405
10025907628	NM_181690	HSG00204431	AKT3	1	241718157	242073176	-0.289389
10031920414	CD644329	HSG00204874	CD644329	1	23068140	23068960	-0.289289
10025911844	NM_005367	HSG00254778	MAGEA12	X	151649951	151653828	-0.289211
10025932711	BC038556	HSG00290461	BC038556	15	60975063	60978790	-0.289158
10025906377	NM_172139	HSG00307905	IL28B	19	44426112	44427451	-0.289149
10023843984	AK058154	HSG00431203	AK058154	NA	NA	NA	-0.289141
10025908784	NM_033027	HSG00219625	AXUD1	3	39158350	39170105	-0.289085
10025927031	hCT1644927.3	HSG00221649	hCT1644927.3	3	192055598	192063159	-0.289081
10023824898	NM_015868	HSG00306259	KIR2DL3	19	59941785	59956315	-0.289066
10023824787	AB015330	HSG00245395	AB015330	7	44771462	44773850	-0.288969
10025929594	hCT1642432	HSG00431201	hCT1642432	2	149337606	149337933	-0.288939
10031920712	AF268613	HSG00204951	AF268613	1	153669594	153670676	-0.288835
10031920894	NM_198532	HSG00307034	C19orf35	19	2225630	2233175	-0.288755
10025923846	hCT1775405.1	HSG00447086	hCT1775405.1	9	33776240	33777116	-0.288683
10025931836	hCT1813969	HSG00218706	hCT1813969	2	179908392	179909660	-0.288681
10025910698	NM_031497	HSG00238432	PCDHA3	5	140160966	140163439	-0.288532
10025935475	BC023996	HSG00201825	BC023996	1	212268860	212270732	-0.288532
10025902902	NM_021953	HSG00277636	FOXM1	12	2837110	2856564	-0.28849
10025905594	NM_031896	HSG00306264	CACNG7	19	59107882	59138080	-0.288466
10025906069	NM_015052	HSG00248016	HECW1	7	43118722	43569463	-0.288346
10033669023	NM_018358	HSG00220349	ABCF3	3	185386579	185394487	-0.28833
10025922267	HSS00099951	HSG00314253	PEX26	22	16954975	16955659	-0.288322
10025920040	HSS00049233	HSG00396905	HSS00049233	15	93808409	93835782	-0.288265
10023830005	RSE_00000578308	HSG00239186	RSE_00000578308	6	96546298	96546732	-0.288259
10025910475	NM_177527	HSG00285286	C14orf145	14	80366261	80477784	-0.288111
10025911237	NM_175915	HSG00314553	NM_175915	22	24935173	24937770	-0.288081
10023850108	ENST00000295332	HSG00434654	ENST00000295332	4	64979221	64981525	-0.288072
10025927993	HSS00209810	HSG00427915	HSS00209810	4	158015996	158027553	-0.287968
10023811729	Contig46602_RC	HSG00350864	ZCCHC6	9	88103544	88104059	-0.287932
10025922395	HSS00061057	HSG00293726	HSS00061057	16	85807021	85807559	-0.287919
10025914043	XM_117290	HSG00222135	XM_117290	3	18461732	18486209	-0.287819
10025918668	XM_060548	HSG00451241	XM_060548	1	224666227	224681717	-0.287742
10025923743	AK054637	HSG00350807	AK054637	20	56523840	56628352	-0.287733
10025923138	hCT13289.3	HSG00311338	hCT13289.3	20	21324160	21326082	-0.2877
10033668545	NM_005071	HSG00306033	SLC1A6	19	14921990	14944730	-0.287692
10023819786	Contig15935_RC	HSG00313865	Contig15935_RC	22	20316431	20316814	-0.287673
10023808465	Contig19733_RC	HSG00235849	Contig19733_RC	5	109201273	109201650	-0.287584
10023847934	AK023330	HSG00263042	ANXA1	9	74957343	74962389	-0.287402
10025923841	HSS00046642	HSG00311945	HSS00046642	20	1838462	1840846	-0.287367
10025912078	NM_144602	HSG00296874	C16orf78	16	47965308	47990818	-0.287363
10025903098	NM_003949	HSG00301916	HAP1	17	37132417	37144422	-0.287284
10025912087	NM_021182	HSG00237709	HMHB1	5	143171918	143180475	-0.287193
10023829916	NM_138460	HSG00288814	CMTM5	14	22915856	22918820	-0.287188
10025903653	NM_080764	HSG00314082	SUHW2	22	21168773	21193505	-0.286968
10023834001	NM_032872	HSG00203741	SYTL1	1	27541099	27553008	-0.286939
10025927964	hCT1646222.3	HSG00415012	hCT1646222.3	X	100739144	100739674	-0.286872
10025920514	HSS00255277	HSG00255769	HSS00255277	8	70908960	70929749	-0.286817
10023846997	ENST00000282516	HSG00236678	NIPBL	5	36989555	37011741	-0.286812
10025905080	NM_015227	HSG00315721	POFUT2	21	45508271	45532235	-0.286806
10023821204	NM_012289	HSG00307037	KEAP1	19	10457795	10474481	-0.286762
10023850656	ENST00000276195	HSG00252257	WDR40C	X	125126199	125127594	-0.286723
10023819110	Contig59416_RC	HSG00456718	Contig59416_RC	5	111595001	111595146	-0.286716
10025907496	NM_006856	HSG00281963	ATF7	12	52196027	52306405	-0.286661
10025923652	HSS00092957	HSG00226368	HSS00092957	3	157641641	157646582	-0.286608
10031920159	ENST00000279728	HSG00433333	ENST00000279728	NA	NA	NA	-0.286538
10025909498	NM_018958	HSG00290281	C15orf2	15	22472107	22475576	-0.286406
10023847128	AF130075	HSG00231135	AF130075	4	174625558	174627767	-0.286309
10023827726	NM_003967	HSG00243874	TAAR5	6	132951505	132952518	-0.286255
10023824932	NM_003495	HSG00244529	HIST1H4I	6	27215066	27215436	-0.286187
10025929232	AF085879	HSG00295359	AF085879	16	3466214	3473503	-0.286135
10025910343	NM_005199	HSG00216922	CHRNG	2	233112680	233119282	-0.286125
10023813404	NM_005161	HSG00273377	AGTRL1	11	56757642	56761489	-0.286101
10023810519	NM_003863	HSG00262723	DPM2	9	129737202	129739956	-0.286004
10025914491	XM_212461	HSG00433740	XM_212461	2	126220494	126230936	-0.285998
10023821064	Contig8967_RC	HSG00246356	Contig8967_RC	7	18532458	18532887	-0.285948
10023805108	Contig12539_RC	HSG00239045	Contig12539_RC	6	37901371	37901849	-0.285842
10025915065	HSS00144077	HSG00305497	HSS00144077	19	49097992	49122537	-0.285822
10023843241	AK023391	HSG00408372	AK023391	8	124581573	124583284	-0.285786
10023816589	NM_003577	HSG00269066	UTF1	10	134893767	134895051	-0.285733
10025917724	hCT31364.2	HSG00355963	hCT31364.2	7	63411770	63447062	-0.28561
10025931174	hCT1835760.1	HSG00430557	hCT1835760.1	18	31738832	31777123	-0.285601
10031919993	ENST00000330578	HSG00352314	ENST00000330578	X	153115156	153132274	-0.285472
10020008603	RSE_00000563927	HSG00244901	RSE_00000563927	6	3850628	3851056	-0.285301
10025913294	NM_001224	HSG00248552	CASP2	7	142696802	142713784	-0.285287
10025904453	NM_152552	HSG00243890	SAMD3	6	130545826	130578128	-0.285193
10025916139	XM_065192	HSG00434252	XM_065192	2	113396568	113435406	-0.285149
10023828004	Contig28452_RC	HSG00311633	Contig28452_RC	20	22208868	22211033	-0.285072
10025919621	hCT1646699.2	HSG00436999	hCT1646699.2	10	77205917	77215242	-0.285021
10025924575	HSS00373562	HSG00307491	ADCK4	19	45899307	45899996	-0.284996
10025916829	HSS00344456	HSG00220156	HSS00344456	3	156686285	156687603	-0.284901
10025923858	AK056505	HSG00275923	AK056505	11	132735133	132741185	-0.284835
10031920897	AK095488	HSG00314598	AK095488	22	27750986	27757464	-0.284821
10025907356	NM_022377	HSG00306974	ICAM4	19	10258649	10260198	-0.284755
10025931340	hCT1818074	HSG00363471	hCT1818074	8	6883503	6884369	-0.28474
10025914256	hCT1641057.2	HSG00254840	USP27X	X	49530921	49533272	-0.284714
10023823999	AK000995	HSG00276479	AK000995	11	57267985	57270853	-0.284559
10025932013	AF086464	HSG00200901	AF086464	1	110681545	110682139	-0.284539
10025935385	BC039423	HSG00228523	BC039423	4	3645118	3649380	-0.284508
10025921647	HSS00343821	HSG00234278	HSS00343821	5	180620828	180623506	-0.284459
10023811591	Contig33697_RC	HSG00212605	RMND5A	2	86820963	86821365	-0.284427
10025914037	HSS00301580	HSG00269763	HSS00301580	10	42319500	42319795	-0.284414
10025926807	HSS00286876	HSG00290062	HSS00286876	15	49287535	49288211	-0.284298
10025906580	NM_178173	HSG00220331	CCDC36	3	49210864	49270159	-0.284221
10025917502	HSS00017785	HSG00338560	HSS00017785	21	38619574	38627153	-0.284092
10023821372	Contig51373_RC	HSG00358431	Contig51373_RC	8	145725370	145725859	-0.284075
10023838901	AK054828	HSG00223385	AK054828	3	61526986	61528679	-0.284072
10025926474	hCT1657669.1	HSG00222125	hCT1657669.1	3	28773252	28774165	-0.284069
10025930281	XM_210227	HSG00444883	XM_210227	11	3267153	3284229	-0.284051
10025911573	NM_004841	HSG00204572	RASAL2	1	176577228	176710178	-0.283954
10025929776	hCT1952607.1	HSG00459243	hCT1952607.1	3	158360763	158375691	-0.283904
10031920089	RSE_00000439588	HSG00455653	RSE_00000439588	9	106077543	106078499	-0.283881
10025929543	AK095097	HSG00298494	AK095097	17	34205950	34208150	-0.283841
10025921288	hCT15238.3	HSG00236511	hCT15238.3	5	132111034	132115749	-0.283801
10025922324	XM_171398	HSG00434422	XM_171398	10	28669487	28669877	-0.283799
10025926207	hCT1642158	HSG00272886	OR5AP2	11	56165540	56166491	-0.283748
10025916819	AK095964	HSG00232173	AK095964	5	71637495	71639907	-0.283734
10025922469	XM_166903	HSG00273235	OR4D11	11	59027624	59028560	-0.283729
10023837024	ENST00000301433	HSG00447506	ENST00000301433	19	56375195	56388023	-0.283662
10025921291	XM_114634	HSG00440390	XM_114634	8	100084776	100085168	-0.283535
10031920645	BF942699	HSG00278230	LRRK2	12	38958257	38964021	-0.283524
10023849060	NM_030933	HSG00200065	C1orf14	1	181135623	181189176	-0.283493
10025910108	NM_033142	HSG00307478	CGB7	19	54249343	54250809	-0.283481
10023824459	Contig35400_RC	HSG00316616	Contig35400_RC	21	42597144	42597567	-0.283462
10025930169	HSS00003783	HSG00241720	HSS00003783	6	111842803	111843596	-0.283331
10025904598	NM_017556	HSG00200296	FBLIM1	1	15957841	15985673	-0.283329
10023820860	NM_004987	HSG00216958	LIMS1	2	108571198	108667319	-0.283314
10025934359	hCT1818703.1	HSG00259802	hCT1818703.1	8	134606833	134609434	-0.283277
10023826169	NM_006913	HSG00461133	RNF5	6	32254149	32256545	-0.283275
10023806943	NM_017986	HSG00298089	GPR172B	17	4876707	4879445	-0.283246
10023816912	Contig36385_RC	HSG00224625	Contig36385_RC	3	153556264	153556714	-0.283231
10025904861	NM_032248	HSG00214822	C2orf14	2	131154092	131159903	-0.283222
10025925016	AK097743	HSG00269699	AK097743	10	43485478	43487252	-0.283162
10025909274	NM_003042	HSG00225854	SLC6A1	3	11009455	11055934	-0.283147
10023828368	RSE_00000885112	HSG00207793	RSE_00000885112	1	55605724	55606161	-0.28311
10025931395	hCT1819474.2	HSG00285064	FREM2	13	38153775	38352923	-0.28309
10025923549	AK055023	HSG00268956	AK055023	10	72359687	72365459	-0.283065
10025933303	BC011001	HSG00273664	GLB1L3	11	133651484	133680411	-0.283049
10025922786	HSS00178646	HSG00461934	HSS00178646	21	41823585	41824895	-0.282962
10023842382	ENST00000246104	HSG00311539	SCRT2	20	592356	592947	-0.282955
10031920363	ENST00000355473	HSG00452028	ENST00000355473	2	132301586	132304179	-0.282627
10025918556	BC018440	HSG00255754	BC018440	8	138149282	138151269	-0.282523
10025932775	hCT87267.2	HSG00434374	hCT87267.2	NA	NA	NA	-0.282517
10023817569	NM_006578	HSG00291338	GNB5	15	50200414	50259454	-0.282468
10025920196	BC037245	HSG00275001	BC037245	11	19689866	19690741	-0.282395
10025931344	HSS00272406	HSG00350699	HSS00272406	13	109880982	109881696	-0.282236
10025911942	NM_024515	HSG00288810	WDR25	14	99912702	100066391	-0.282203
10025913341	NM_032528	HSG00216200	ST6GAL2	2	106789539	106869982	-0.282171
10025912284	NM_181619	HSG00315990	KRTAP21-1	21	31049329	31049567	-0.282049
10025909670	NM_176871	HSG00258960	PDLIM2	8	22493928	22511483	-0.282013
10025917584	XM_062553	HSG00278936	OR10AD1	12	46882388	46884069	-0.282011
10025910220	NM_003844	HSG00258431	TNFRSF10A	8	23104915	23138584	-0.282007
10025914299	hCT1822333.1	HSG00447508	hCT1822333.1	12	50943451	50957686	-0.281909
10023818054	NM_001502	HSG00295874	GP2	16	20229312	20246336	-0.281869
10025929472	HSS00183899	HSG00231556	HSS00183899	4	2696254	2699465	-0.281868
10025909772	NM_006204	HSG00267665	PDE6C	10	95362334	95415417	-0.281846
10025911425	NM_153227	HSG00294963	NM_153227	16	34113872	34116098	-0.281796
10025932291	HSS00090308	HSG00304668	HSS00090308	18	44986279	44989436	-0.281795
10023824168	Contig40880_RC	HSG00237432	AP3B1	5	77418438	77418867	-0.281708
10025918505	HSS00183579	HSG00230580	HSS00183579	4	102353491	102354180	-0.281698
10025918447	BC034927	HSG00292099	BC034927	15	56600801	56602860	-0.281648
10023823893	Contig26477_RC	HSG00213568	PPIG	2	170202688	170203097	-0.281596
10025917899	XM_212496	HSG00442592	XM_212496	3	118065662	118087756	-0.281572
10025909889	NM_015921	HSG00243997	CUTA	6	33492296	33494043	-0.281469
10033668490	NM_024827	HSG00221708	HDAC11	3	13496823	13521834	-0.2814
10025925723	HSS00239952	HSG00284678	INTS6	13	50834801	50836174	-0.28129
10025934313	HSS00204908	HSG00403813	HSS00204908	2	101534481	101534675	-0.281243
10023807899	Contig39179	HSG00397579	Contig39179	2	111049887	111050485	-0.281223
10025926163	HSS00304955	HSG00271409	HSS00304955	11	113501898	113630307	-0.28116
10025924694	AL137518	HSG00308163	AL137518	19	36332200	36336597	-0.281142
10025910083	NM_012251	HSG00269493	TFAM	10	59815313	59815418	-0.281101
10025912893	NM_182595	HSG00251413	NM_182595	7	53070842	53072111	-0.281099
10025920111	BC033582	HSG00220684	BC033582	3	172483918	172485091	-0.281009
10025921155	HSS00259078	HSG00276468	HSS00259078	11	69904652	69922056	-0.281002
10025903184	NM_014610	HSG00271094	GANAB	11	62149864	62170663	-0.280986
10023825503	Contig53165_RC	HSG00207365	GOLT1A	1	202433913	202449693	-0.280947
10031919846	AI903024	HSG00345747	AI903024	X	132284695	132285177	-0.280926
10025906089	NM_182564	HSG00301867	C17orf54	17	69257003	69336271	-0.280875
10025909292	NM_004814	HSG00205651	WDR57	1	31505107	31542198	-0.28078
10023845947	ENST00000287118	HSG00254043	ENST00000287118	X	134383758	134383956	-0.280747
10023805792	NM_003077	HSG00302884	SMARCD2	17	59263176	59274083	-0.280731
10025912901	NM_052959	HSG00273695	PANX3	11	123986662	123995459	-0.280705
10025909122	NM_018130	HSG00220180	SHQ1	3	72881119	72980288	-0.280693
10031920647	NM_001002921	HSG00348327	AK3L2	1	65386678	65464446	-0.28064
10025911175	NM_022828	HSG00236721	YTHDC2	5	112877308	112958878	-0.280634
10025933576	BC036251	HSG00234186	BC036251	1	410068	411702	-0.280633
10025935477	XM_069726	HSG00250874	XM_069726	7	62151918	62166099	-0.280619
10023817481	AF161343	HSG00312475	AF161343	20	2625349	2626188	-0.280603
10025911582	NM_015208	HSG00303635	ANKRD12	18	9126800	9273757	-0.280538
10025912436	NM_148897	HSG00278124	NM_148897	12	55603884	55614312	-0.28052
10025903607	NM_144661	HSG00269100	C10orf82	10	118413197	118419471	-0.280464
10023837481	NM_000189	HSG00214311	HK2	2	74913289	74973982	-0.280424
10025913062	NM_145206	HSG00268657	VTI1A	10	114197005	114487522	-0.280409
10025914075	hCT1642173.1	HSG00445750	hCT1642173.1	16	45741636	45741987	-0.280362
10031920454	ENST00000227666	HSG00273763	APOA4	11	116196629	116199232	-0.280323
10025903024	NM_001005	HSG00274758	RPS3	11	74788209	74794378	-0.280315
10031920556	NM_207483	HSG00211978	NM_207483	2	240164931	240172725	-0.280292
10023847192	ENST00000248346	HSG00317608	ENST00000248346	9	135369581	135375240	-0.280226
10023810184	NM_001258	HSG00302701	CDK3	17	71509013	71513251	-0.280222
10025918300	HSS00090634	HSG00224283	HSS00090634	3	124066260	124067228	-0.280112
10023825380	NM_002795	HSG00297662	PSMB3	17	34162527	34174003	-0.28009
10025908482	NM_130783	HSG00271663	TSPAN18	11	44838452	44909452	-0.280005
10025919064	XM_210706	HSG00432828	XM_210706	8	2170845	2184573	-0.279988
10023826131	NM_012423	HSG00307095	RPL13A	19	54682676	54687374	-0.279949
10025911477	NM_181617	HSG00315986	KRTAP21-2	21	31041141	31041391	-0.279911
10031919887	NM_001002761	HSG00334007	BPY2C	Y	23539797	23560996	-0.279903
10023827552	NM_004159	HSG00457928	PSMB8	6	32916476	32920690	-0.279816
10025928795	hCT2288613	HSG00297763	BLMH	17	25600880	25601150	-0.279764
10023804990	AB037861	HSG00245403	INTS1	7	1476438	1493998	-0.279762
10025912563	NM_182925	HSG00237050	FLT4	5	179961112	180009206	-0.279665
10025908022	NM_031889	HSG00227323	ENAM	4	71713324	71731400	-0.279656
10025915949	hCT1834901.1	HSG00460897	hCT1834901.1	Y	889767	890836	-0.279619
10031919947	HSS0117465.3_rc	HSG00255529	HSS0117465.3_rc	8	31678436	31678806	-0.279593
10025932727	HSS00289522	HSG00270959	NFRKB	11	129242904	129243600	-0.279501
10025931630	XM_090673	HSG00434576	XM_090673	13	80313354	80437748	-0.279488
10025904948	NM_014269	HSG00228232	ADAM29	4	176076133	176135905	-0.279472
10023806270	NM_014446	HSG00307106	ITGB1BP3	19	3884596	3893412	-0.279455
10025916486	HSS00046005	HSG00351613	HSS00046005	1	246792522	246794433	-0.279444
10025905562	NM_003554	HSG00302798	OR1E2	17	3282914	3283885	-0.279405
10025921531	XM_115207	HSG00435284	XM_115207	13	83355135	83379993	-0.279368
10023807756	Contig41877_RC	HSG00289500	Contig41877_RC	15	84051411	84052032	-0.279259
10023822698	Contig19662_RC	HSG00457660	Contig19662_RC	NA	NA	NA	-0.279212
10025917361	XM_167168	HSG00433127	XM_167168	6	26720045	26722869	-0.279189
10023819620	NM_003996	HSG00244386	GPX5	6	28601767	28609923	-0.279137
10023824645	NM_002800	HSG00460719	PSMB9	6	32929915	32935604	-0.279049
10023818768	Contig42954_RC	HSG00226781	Contig42954_RC	3	197199197	197199728	-0.279017
10023840570	AF088045	HSG00280751	AF088045	12	66361186	66361737	-0.278953
10025910897	NM_013348	HSG00306317	KCNJ14	19	53650577	53661179	-0.278883
10023849550	ENST00000295235	HSG00214903	CMYA3	2	167775471	167809623	-0.278873
10025933330	AF124368	HSG00255717	AF124368	8	11367376	11368623	-0.278813
10023826233	NM_007352	HSG00207356	ELA3B	1	22176004	22188432	-0.278797
10025922423	AY102072	HSG00247027	AY102072	7	149589888	149590371	-0.278749
10025913911	BC038571	HSG00250410	BC038571	7	39739758	39787424	-0.278729
10023821222	NM_004731	HSG00277634	SLC16A7	12	58369392	58461674	-0.278665
10023850397	NM_033059	HSG00302673	KRTAP4-14	17_random	234609	235786	-0.278577
10025908080	NM_017758	HSG00302737	ALKBH5	17	18028013	18053990	-0.278574
10025915633	BC040894	HSG00273870	BC040894	11	61112541	61131593	-0.278558
10023841218	NM_012159	HSG00237245	FBXL21	5	135300161	135305266	-0.278548
10025907000	NM_080794	HSG00315860	MRPL39	21	25879842	25901672	-0.278484
10025917222	HSS00063280	HSG00288725	HSS00063280	14	106348946	106349482	-0.278438
10023834706	ENST00000296361	HSG00230792	ENST00000296361	4	6274628	6282774	-0.278419
10025917302	HSS00015744	HSG00459139	HSS00015744	1	203966952	203967342	-0.278368
10023845181	ENST00000279121	HSG00273776	GPR152	11	66975811	66976708	-0.278231
10025927223	HSS00056386	HSG00458146	HSS00056386	NA	NA	NA	-0.278211
10025921987	HSS00046420	HSG00282503	HSS00046420	13	27380886	27389428	-0.278154
10025935816	HSS00221201	HSG00243769	HSS00221201	6	12098562	12109463	-0.278153
10025935462	hCT22315.2	HSG00261644	hCT22315.2	9	93979388	93990805	-0.278131
10023818476	Contig6719_RC	HSG00212422	MERTK	2	112447652	112448039	-0.278106
10025928674	BC038758	HSG00292628	BC038758	15	75739448	75747470	-0.278096
10025903754	NM_053043	HSG00248496	PRR8	7	155158334	155231173	-0.27805
10025914464	hCT1835009.2	HSG00453226	hCT1835009.2	6	29366466	29367405	-0.278048
10023819851	NM_001313	HSG00228242	CRMP1	4	5873392	5941216	-0.277985
10025903927	NM_182526	HSG00287859	C14orf83	14	66983553	67051955	-0.277977
10023838387	ENST00000301394	HSG00352448	ENST00000301394	17	4348980	4386983	-0.277926
10023829368	NM_080722	HSG00269661	ADAMTS14	10	72102564	72190664	-0.277901
10025931916	XM_114422	HSG00457662	XM_114422	4	9303828	9309495	-0.277898
10023849991	ENST00000297039	HSG00245936	ENST00000297039	7	5846087	5853901	-0.277895
10025906535	NM_024895	HSG00268404	PDZD7	10	102767079	102780869	-0.277883
10023809981	NM_017805	HSG00306219	RASIP1	19	53915653	53935782	-0.277796
10025914260	XM_068283	HSG00230061	XM_068283	4	109558578	109560368	-0.277696
10025929142	hCT1956100.1	HSG00457132	hCT1956100.1	14	21705682	21706729	-0.277693
10023822080	Contig47081_RC	HSG00248607	Contig47081_RC	7	97388560	97388986	-0.277646
10025928010	hCT1959510	HSG00363443	hCT1959510	2	177403819	177404473	-0.277616
10025906524	NM_014404	HSG00303063	CACNG5	17	62303912	62311561	-0.277575
10031920105	BU737436	HSG00213995	CRYGA	2	208733708	208736535	-0.277547
10025922714	XM_209778	HSG00240527	XM_209778	6	11595448	11624733	-0.277525
10033669026	NM_000853	HSG00314671	GSTT1	22	22706140	22714231	-0.277481
10025934779	HSS00050369	HSG00348054	HSS00050369	22	29991375	29991887	-0.277468
10025905885	NM_017886	HSG00355265	ULK4	3	41805952	41978574	-0.277431
10025905902	NM_016945	HSG00251807	TAS2R16	7	122421994	122422990	-0.277392
10025915620	HSS00146756	HSG00204976	HSS00146756	1	216750060	216765943	-0.277374
10025913837	HSS00122561	HSG00303764	B4GALT6	18	27519616	27520113	-0.277348
10023837493	ENST00000297971	HSG00424232	FAM22G	9	98712178	98712505	-0.277325
10023806934	NM_002365	HSG00254479	MAGEB3	X	30158473	30165528	-0.277252
10025916439	U67178	HSG00214989	PLGLA1	2	106369200	106374282	-0.277129
10025925750	XM_212523	HSG00353151	XM_212523	4	157142405	157150770	-0.277086
10023809824	Contig48256_RC	HSG00291191	Contig48256_RC	15	66894811	66895677	-0.277056
10023828793	AL359211	HSG00293622	AL359211	16	21545563	21546216	-0.27705
10025915091	HSS00088315	HSG00271555	HSS00088315	11	23739451	23782800	-0.277016
10025909269	NM_138996	HSG00211192	CNTNAP5	2	124499333	125389382	-0.276987
10031920566	NM_001002905	HSG00357476	OR8G1	11	123625632	123640966	-0.276969
10025928762	HSS00218572	HSG00312231	HSS00218572	20	28179416	28210067	-0.276931
10023845027	NM_031415	HSG00259934	MLZE	8	130829624	130868316	-0.276828
10025905750	NM_181489	HSG00225964	ZNF445	3	44457427	44494166	-0.276789
10025913277	NM_018396	HSG00251034	METTL2B	7	127904018	127930213	-0.276657
10025931114	HSS00176139	HSG00219571	HSS00176139	3	150955532	150956218	-0.276543
10025927851	HSS00253359	HSG00357355	HSS00253359	20	61088577	61089042	-0.276535
10025935242	XM_117307	HSG00422067	XM_117307	3	33631583	33632274	-0.276395
10023823212	NM_001023	HSG00258894	RPS20	8	57148166	57149623	-0.276311
10025928669	hCT9181.3	HSG00431138	hCT9181.3	13	18424592	18449111	-0.276284
10023841876	NM_021808	HSG00277098	GALNT9	12	131246869	131256526	-0.276261
10025907811	NM_005782	HSG00302746	THOC4	17	77439016	77442758	-0.276239
10025931699	hCT1646547	HSG00434290	hCT1646547	11	113155727	113156417	-0.276234
10025924034	hCT1833764.2	HSG00458138	hCT1833764.2	14	21841778	21842331	-0.276221
10025925041	AK057991	HSG00246553	AK057991	7	51160024	51162348	-0.27621
10025930561	HSS00126740	HSG00297804	HSS00126740	17	37785863	37791549	-0.276177
10023813639	Contig34327	HSG00245177	Contig34327	7	45055561	45055969	-0.276161
10023805539	NM_001003	HSG00289577	RPLP1	15	67532212	67534938	-0.276106
10023822087	AB011094	HSG00255310	IQSEC2	X	53278783	53367247	-0.276071
10023819254	Contig50403_RC	HSG00397939	Contig50403_RC	7	101685656	101686314	-0.275987
10023816769	Contig9348_RC	HSG00211286	ITGA4	2	182053553	182053921	-0.275982
10023825033	Contig41095_RC	HSG00206541	RHBDL2	1	39164102	39164764	-0.27597
10025915752	HSS00092443	HSG00306757	GRAMD1A	19	40183881	40184445	-0.275962
10025933603	HSS00341960	HSG00258424	HSS00341960	8	128135580	128136055	-0.275933
10025921892	hCT1642439.3	HSG00434508	hCT1642439.3	6	103007734	103008637	-0.275928
10023818575	NM_005077	HSG00261448	TLE1	9	83388419	83493416	-0.275912
10025907185	NM_016585	HSG00306964	THEG	19	313058	327009	-0.275874
10023815654	Contig17428_RC	HSG00232706	Contig17428_RC	5	157152814	157153229	-0.2757
10025921798	XM_210534	HSG00434139	XM_210534	3	87673468	87726958	-0.275497
10025927450	XM_210606	HSG00431286	XM_210606	4	43270613	43415852	-0.27536
10025915140	AF085963	HSG00314912	AF085963	22	35081351	35081844	-0.275316
10023822299	NM_007103	HSG00273737	NDUFV1	11	67130982	67136581	-0.275283
10025923384	HSS00143399	HSG00266260	HSS00143399	10	8341299	8350274	-0.27524
10025924865	AF086485	HSG00256133	AF086485	8	117379817	117380357	-0.275179
10025924967	XM_173059	HSG00316901	XM_173059	21	43566518	43570549	-0.275164
10025920024	HSS00088079	HSG00292236	HSS00088079	15	38532934	38534130	-0.275146
10025934306	XM_095911	HSG00433553	XM_095911	9	45021204	45072094	-0.275131
10025904890	NM_002651	HSG00206713	PIK4CB	1	149531036	149565348	-0.275112
10023846422	ENST00000291965	HSG00307461	ENST00000291965	19	5629561	5631672	-0.275079
10025906934	NM_030653	HSG00277229	DDX11	12	31118045	31148992	-0.275047
10023817692	NM_014512	HSG00317503	KIR2DS1	19_random	257787	271801	-0.275029
10025932344	hCT1838873.2	HSG00275530	OR8B4	11	123799050	123803291	-0.275008
10023847107	ENST00000301695	HSG00295316	ENST00000301695	16	738397	745061	-0.274995
10023832682	RSE_00000602791	HSG00241035	TIAM2	6	155492049	155493258	-0.274958
10031920791	NM_052878	HSG00307534	C19orf36	19	2047867	2050583	-0.274955
10025927183	HSS00043906	HSG00257325	HSS00043906	8	105627570	105628165	-0.274939
10025928621	HSS00149426	HSG00271348	SF1	11	64295264	64296229	-0.274882
10025923985	HSS00013378	HSG00353007	HSS00013378	1	73593339	73593518	-0.274877
10025910483	NM_003738	HSG00206070	PTCH2	1	45060674	45081203	-0.274874
10023823017	NM_002225	HSG00290976	IVD	15	38484977	38498355	-0.274856
10025905634	NM_145657	HSG00285056	GSH1	13	27264779	27266089	-0.274852
10025931464	XM_212500	HSG00430347	XM_212500	3	82219572	82293332	-0.274722
10025905166	NM_032580	HSG00297692	HES7	17	7965614	7968127	-0.274672
10023824785	NM_002602	HSG00302648	PDE6G	17	77227654	77233971	-0.274655
10023837542	ENST00000295993	HSG00221240	PAQR9	3	144163794	144164727	-0.274534
10025915666	XM_210180	HSG00273357	XM_210180	11	5154838	5156266	-0.274513
10025906067	NM_080740	HSG00314349	SUHW1	22	21198062	21204613	-0.274469
10025918831	AK056050	HSG00312034	AK056050	20	53470280	53477142	-0.274439
10025929138	hCT1970776.1	HSG00453806	hCT1970776.1	9	89329623	89330305	-0.274422
10025925339	AK055005	HSG00265412	AK055005	10	75588400	75590252	-0.274416
10025903524	NM_007238	HSG00312110	PXMP4	20	31758175	31771764	-0.274368
10025910678	NM_032974	HSG00211956	CASP10	2	201755865	201802355	-0.274359
10025919688	XM_066828	HSG00453081	XM_066828	X	101131110	101150672	-0.27433
10025921848	AL713632	HSG00435845	AL713632	2	138806423	138809352	-0.27431
10025905939	NM_017915	HSG00282363	C12orf48	12	101038085	101115427	-0.27428
10025912581	NM_005153	HSG00295033	USP10	16	83291084	83370670	-0.274278
10023827204	NM_020480	HSG00258904	ANK1	8	41629901	41642241	-0.274272
10025930706	HSS00386131	HSG00455449	HSS00386131	7	26572415	26572592	-0.274104
10025925154	HSS00131228	HSG00456767	HSS00131228	4	181889310	181917185	-0.274098
10025908811	NM_032680	HSG00282353	EFCAB4B	12	3627369	3732524	-0.274094
10023846236	AK024099	HSG00284927	AK024099	13	39032050	39033590	-0.274068
10025906205	NM_018606	HSG00272713	NM_018606	11	33858764	33859903	-0.274051
10023819949	NM_019559	HSG00228967	F11	4	187424271	187446928	-0.274015
10025922632	XM_212418	HSG00441815	XM_212418	16	5643207	5726357	-0.274011
10025927812	AJ011593	HSG00275933	AJ011593	11	27738382	27738708	-0.273964
10023833169	ENST00000276807	HSG00313017	ENST00000276807	Y	24734853	24739046	-0.273924
10031920388	NM_001004336	HSG00298021	NM_001004336	17	76617871	76619957	-0.273894
10023821767	Contig19451_RC	HSG00421237	Contig19451_RC	4	119201338	119201692	-0.273849
10025933300	HSS00373205	HSG00233902	HSS00373205	5	76431815	76450102	-0.273832
10025927868	XM_212527	HSG00432959	XM_212527	4	25135313	25135835	-0.273828
10025931091	HSS00171579	HSG00259604	HSS00171579	8	129001646	129002420	-0.273783
10025919158	HSS00374173	HSG00231711	HSS00374173	4	54057323	54084196	-0.273766
10025924342	HSS00046386	HSG00298767	HSS00046386	17	19301994	19302304	-0.273713
10025902546	NM_005553	HSG00274697	KRTAP5-9	11	70937113	70938137	-0.273711
10031920069	hCT2252891	HSG00357588	IGKV2-24	2	89072962	89073545	-0.273685
10025907103	NM_020327	HSG00277110	ACVR1B	12	50631752	50672392	-0.273653
10025926636	HSS00093150	HSG00256834	HSS00093150	8	31316254	31321679	-0.27365
10025921309	hCT1952973.1	HSG00313080	hCT1952973.1	Y	10514907	10516715	-0.273618
10025928532	BC025328	HSG00203785	BC025328	1	152803908	152805148	-0.273612
10025925511	XM_210128	HSG00434391	XM_210128	1	50637253	50638032	-0.273587
10025915352	HSS00164125	HSG00223446	HSS00164125	3	84934290	85001416	-0.273578
10025915743	HSS00051379	HSG00403740	HSS00051379	1	20442174	20442295	-0.273286
10033668758	NM_002824	HSG00277976	PTMS	12	6745801	6750377	-0.27326
10025917570	HSS00252935	HSG00252384	HSS00252935	X	51440884	51441649	-0.273259
10025922832	AF086048	HSG00314889	AF086048	22	43260846	43261458	-0.273141
10023841621	ENST00000298968	HSG00272331	KIAA1731	11	93034674	93041746	-0.273129
10025921408	HSS00004151	HSG00307608	HSS00004151	NA	NA	NA	-0.273106
10031919996	AW865653	HSG00346916	AW865653	3	25672377	25672748	-0.273065
10023825515	Contig34108_RC	HSG00206304	Contig34108_RC	1	222093351	222093874	-0.273047
10023827880	NM_015833	HSG00315734	ADARB1	21	45318942	45470902	-0.272968
10023819730	Contig35878_RC	HSG00214262	LONRF2	2	100264791	100265209	-0.272948
10025904357	NM_005941	HSG00257748	MMP16	8	89118577	89408825	-0.272934
10025920154	hCT2324892	HSG00430180	hCT2324892	4	166804818	166806270	-0.272877
10025903574	NM_024532	HSG00215045	SPAG16	2	213857360	214983469	-0.272833
10023848712	ENST00000299816	HSG00245061	ENST00000299816	6	33167511	33173050	-0.272779
10025928556	XM_068433	HSG00443664	XM_068433	5	126534832	126543438	-0.272758
10023819630	Contig52414_RC	HSG00393562	Contig52414_RC	1	6870343	6870846	-0.272701
10025911877	NM_182701	HSG00242792	GPX6	6	28579051	28591549	-0.272662
10023831126	ENST00000300979	HSG00309268	ENST00000300979	19	19280242	19280356	-0.272656
10025931832	hCT2257174	HSG00302876	MAPK7	17	19207470	19215543	-0.272629
10025915961	HSS00301998	HSG00249304	HSS00301998	7	124858636	124889262	-0.272626
10025933642	BC038969	HSG00274212	FOXR1	11	118347751	118357204	-0.272569
10023821364	NM_006446	HSG00278339	SLCO1B1	12	21175402	21283995	-0.272546
10025911943	NM_006192	HSG00312321	PAX1	20	21634363	21644620	-0.272429
10025911505	NM_144624	HSG00205836	UHMK1	1	160734256	160758984	-0.272386
10025935106	XM_062299	HSG00432578	XM_062299	11	48875975	48880309	-0.272307
10025924552	BC030648	HSG00259086	BC030648	8	1231701	1238230	-0.272285
10025906172	NM_005438	HSG00273434	FOSL1	11	65416267	65424573	-0.272182
10025909891	NM_002565	HSG00254896	P2RY4	X	69394740	69396379	-0.272149
10025935771	hCT1829420.1	HSG00220601	hCT1829420.1	3	44273077	44348596	-0.272101
10025933177	hCT1848091.1	HSG00357805	PCBP3	21	46103932	46104671	-0.272062
10033668548	NM_020344	HSG00262256	SLC24A2	9	19505977	19776926	-0.272031
10025929245	XM_071144	HSG00262529	XM_071144	9	15024207	15038054	-0.271958
10025913730	HSS00204279	HSG00419947	HSS00204279	12	129121858	129123183	-0.271899
10025921273	XM_092157	HSG00439766	XM_092157	2	138775944	138781762	-0.271885
10025932186	X58806	HSG00355751	TRBV7-2	7	141860641	141861138	-0.271878
10025915966	HSS00048791	HSG00218631	HSS00048791	2	21472454	21479549	-0.271852
10031920079	NM_001005279	HSG00338034	OR6K2	1	156936091	156937066	-0.271851
10023850259	ENST00000271263	HSG00205543	ZNF697	1	119966851	119967261	-0.271847
10025916060	HSS00183094	HSG00302277	HSS00183094	17	7997493	7998069	-0.271816
10023827397	Contig15229_RC	HSG00311743	ZNF313	20	47989261	47989696	-0.271754
10025934447	hCT2329828	HSG00387664	hCT2329828	14	99504157	99557549	-0.271744
10025912255	NM_025216	HSG00214239	WNT10A	2	219453498	219466895	-0.271696
10023811159	AK001520	HSG00232996	AK001520	5	147627935	147646010	-0.271618
10023813875	NM_002152	HSG00307179	HRC	19	54346269	54350493	-0.271605
10025916048	BC040888	HSG00304415	BC040888	18	45279757	45282228	-0.271578
10025922883	AF035314	HSG00311675	AF035314	20	21166819	21185719	-0.271553
10025933860	hCT1834354.1	HSG00460863	hCT1834354.1	6	31457651	31458337	-0.271544
10025919891	hCT1833426.1	HSG00422026	hCT1833426.1	7	156856136	156858151	-0.271522
10025911734	NM_020918	HSG00268762	GPAM	10	113899611	113933508	-0.271498
10023808647	Contig31757_RC	HSG00237438	ERGIC1	5	172293038	172293520	-0.271475
10023829467	ENST00000299972	HSG00290968	ENST00000299972	15	84484245	84503261	-0.271424
10025931656	XM_071332	HSG00386898	XM_071332	21	44426918	44429064	-0.271366
10025909521	NM_053013	HSG00302229	ENO3	17	4795158	4801146	-0.271363
10025908084	NM_145007	HSG00305977	NALP11	19	60988576	61035166	-0.271322
10023839376	ENST00000291654	HSG00316045	ENST00000291654	21	46007993	46014433	-0.271296
10025913070	NM_172347	HSG00296303	KCNG4	16	82813325	82830857	-0.271293
10023840833	ENST00000270119	HSG00316044	ENST00000270119	21	46172107	46176905	-0.27126
10025922327	HSS00181726	HSG00354454	HSS00181726	14	22302862	22303984	-0.271179
10025902821	NM_003343	HSG00315755	UBE2G2	21	45013383	45046166	-0.271163
10025931980	hCT2275570	HSG00221714	LRRC3B	3	26641150	26642006	-0.271144
10025907121	NM_021093	HSG00297620	PYY2	17	23577966	23579216	-0.271065
10023832667	S69136	HSG00355964	TRDV2	14	21701590	22055149	-0.271061
10025930967	XM_212274	HSG00264274	XM_212274	9	133439681	133441977	-0.27106
10025928146	HSS00022760	HSG00264286	HSS00022760	9	3466740	3467494	-0.271037
10023824704	NM_002254	HSG00211169	KIF3C	2	26002971	26058907	-0.271009
10023830752	ENST00000245227	HSG00391748	ENST00000245227	19	54233550	54234321	-0.27092
10025924084	hCT1647914.2	HSG00433714	hCT1647914.2	10	45074049	45074574	-0.270906
10023816187	Contig37025_RC	HSG00284655	Contig37025_RC	13	113568165	113568638	-0.270856
10025906570	NM_014229	HSG00221297	SLC6A11	3	10832916	10955144	-0.270824
10023818600	NM_003235	HSG00258902	TG	8	133948386	134216323	-0.270769
10023808152	NM_006684	HSG00206467	CFHR4	1	195123834	195154385	-0.270685
10025908023	NM_004691	HSG00296307	ATP6V0D1	16	66029417	66072590	-0.270667
10025909064	NM_018279	HSG00277733	TMEM19	12	70366144	70384104	-0.270657
10025910240	NM_030960	HSG00243018	SPACA1	6	88814225	88833268	-0.270606
10023845614	AK021881	HSG00306030	HIF3A	19	51535801	51537500	-0.270592
10025907412	NM_172238	HSG00242089	TFAP2D	6	50789215	50848704	-0.270583
10025909224	NM_175871	HSG00306121	C19orf39	19	11346382	11348627	-0.27057
10023813406	Contig40664_RC	HSG00237400	BRD8	5	137503355	137503750	-0.270561
10025917629	hCT2313530	HSG00311347	C20orf119	20	42972116	42993072	-0.270527
10025935666	HSS00022996	HSG00306016	HSS00022996	19	42497618	42499128	-0.270526
10025928432	hCT1813037.2	HSG00277857	hCT1813037.2	12	16261091	16321742	-0.270519
10025930622	HSS00045994	HSG00219176	HSS00045994	2	196936628	196937527	-0.270418
10023820789	NM_000461	HSG00221679	THRB	3	24134709	24511317	-0.270381
10019475365	RSE_00000118999	HSG00308849	RSE_00000118999	19	40087676	40088215	-0.270345
10025933718	XM_212509	HSG00434707	XM_212509	3	90009185	90021362	-0.270289
10025918462	HSS00148314	HSG00245201	HSS00148314	7	56710037	56710266	-0.270254
10025912542	NM_130901	HSG00290637	OTUD7A	15	29562621	29734834	-0.270234
10023848300	AK024121	HSG00293612	AK024121	3	56677929	56682470	-0.270217
10023808921	NM_004657	HSG00214288	SDPR	2	192407287	192420226	-0.270209
10023850575	ENST00000285684	HSG00296471	ENST00000285684	16	45119687	45155732	-0.270194
10025904716	NM_013985	HSG00237851	NRG2	5	139219657	139403063	-0.270155
10023811984	NM_017921	HSG00301688	NPLOC4	17	77134358	77214493	-0.270082
10023823797	Contig26515	HSG00297470	Contig26515	16	77487133	77487614	-0.270071
10025931124	XM_166742	HSG00434990	XM_166742	11	120573719	120614654	-0.270045
10025925412	XM_210311	HSG00443390	XM_210311	16	85666493	85666811	-0.270044
10023825839	Contig25595_RC	HSG00301610	KIAA1618	17	75852149	75867304	-0.269996
10025929303	HSS00330444	HSG00419266	HSS00330444	1	61395188	61395688	-0.2699
10025905464	NM_005027	HSG00306258	PIK3R2	19	18125015	18142344	-0.269886
10023808300	Contig33259_RC	HSG00204484	PIK3R3	1	46413747	46414698	-0.269807
10023805377	Contig42141_RC	HSG00233300	Contig42141_RC	5	134268853	134269277	-0.269725
10025911969	NM_004040	HSG00214250	RHOB	2	20510315	20512681	-0.269698
10025918223	AF086079	HSG00314911	AF086079	22	16389566	16390074	-0.269665
10025915541	hCT1644161.2	HSG00442555	hCT1644161.2	13	100202054	100209718	-0.269635
10025931768	hCT2257224	HSG00431074	hCT2257224	Y	18350702	18378682	-0.26962
10025907936	NM_019602	HSG00243345	BTNL2	6	32470491	32482878	-0.269603
10025929344	hCT2321103	HSG00441646	hCT2321103	10	111430178	111430870	-0.269598
10025927159	HSS00350735	HSG00250490	HSS00350735	7	151134752	151138837	-0.269546
10023839153	L37702	HSG00237579	C5orf25	5	175649728	175649875	-0.269332
10023848975	ENST00000298809	HSG00270477	C10orf62	10	99339644	99340292	-0.269129
10025907958	NM_004112	HSG00302875	FGF11	17	7283412	7288973	-0.269119
10023811533	NM_007241	HSG00302651	SNF8	17	44362459	44377153	-0.269099
10025907849	NM_020981	HSG00215008	B3GALT1	2	168383427	168435612	-0.269095
10023807586	NM_018444	HSG00259306	PPM2C	8	94998337	95007470	-0.269081
10025903325	NM_018155	HSG00221291	SLC25A36	3	142143377	142178843	-0.268973
10031919735	L31408	HSG00433323	L31408	NA	NA	NA	-0.268962
10023824387	Contig21478_RC	HSG00260327	Contig21478_RC	8	93171611	93172054	-0.268958
10025924175	HSS00048710	HSG00457053	HSS00048710	12	8707874	8707978	-0.268942
10025902255	NM_153753	HSG00356558	MCM3APAS	21	46473588	46487327	-0.268924
10023843076	AB058758	HSG00244552	TTBK1	6	43328498	43363975	-0.268921
10023847376	AJ290954	HSG00262191	DMRTA1	9	22437353	22441476	-0.268895
10023850792	ENST00000299698	HSG00277991	A2ML1	12	8895647	8907871	-0.268855
10023821283	Contig46224_RC	HSG00260643	VPS13A	9	78981495	78982655	-0.268846
10023818420	Contig28766_RC	HSG00273478	Contig28766_RC	11	44951035	44951299	-0.268807
10025926878	hCT2329466	HSG00287367	LRRC9	14	59456286	59522389	-0.268806
10025932606	hCT1644705.1	HSG00431579	hCT1644705.1	2	62633619	62642420	-0.268795
10025918342	hCT1657076	HSG00434440	hCT1657076	18	21436190	21438756	-0.268739
10023808972	NM_000598	HSG00249940	IGFBP3	7	45918374	45927396	-0.26873
10025907797	NM_032219	HSG00229500	MFSD7	4	665618	672973	-0.268722
10023842126	AB007966	HSG00201397	AB007966	1	18308469	18314942	-0.268716
10023823766	NM_018026	HSG00270949	PACS1	11	65594399	65768789	-0.268691
10023809765	NM_006013	HSG00254508	RPL10	X	153279911	153283874	-0.268644
10025917794	hCT1648402.3	HSG00307085	KIR3DX1	19	59735826	59755353	-0.268627
10031920312	BG186485	HSG00418126	BG186485	5	34219863	34220403	-0.268613
10025925279	HSS00090565	HSG00228913	HSS00090565	4	78091549	78092160	-0.268581
10025925005	AK024242	HSG00259143	AK024242	8	75890840	75941729	-0.268566
10025932960	AK092605	HSG00210876	AK092605	2	219575180	219588684	-0.268566
10025929482	hCT1971287.1	HSG00397313	hCT1971287.1	2	24568304	24569974	-0.268459
10025904574	NM_181510	HSG00312334	WFDC8	20	43613205	43641379	-0.268452
10023828769	AF009285	HSG00235205	AF009285	5	9245196	9245415	-0.268445
10025910029	NM_182481	HSG00315814	BAGE3	21	10042712	10120796	-0.268439
10025915117	XM_212515	HSG00434037	XM_212515	4	31629939	31648240	-0.268426
10023825869	NM_020140	HSG00277374	ANKS1B	12	97653201	98072603	-0.268394
10025907064	NM_003643	HSG00244092	GCM1	6	53099720	53121586	-0.268391
10025928886	XM_170068	HSG00436919	XM_170068	7	18093944	18149160	-0.268345
10025932046	AK098622	HSG00289723	PRTG	15	53699352	53752908	-0.26821
10023822776	Contig34113_RC	HSG00310057	Contig34113_RC	20	10433212	10433605	-0.268167
10025924931	HSS00058898	HSG00205305	HSS00058898	1	42274623	42274810	-0.268128
10025916975	BC012751	HSG00394379	BC012751	7	104224191	104231767	-0.268114
10025917158	HSS00058875	HSG00306109	HSS00058875	19	51376331	51391312	-0.26808
10025917599	AK090518	HSG00238137	AK090518	5	72201310	72203915	-0.268065
10025916102	XM_101681	HSG00443881	XM_101681	14	33837998	33942575	-0.268065
10023829732	NM_001041	HSG00225207	SI	3	166179379	166278976	-0.267956
10025909929	NM_003989	HSG00269195	PAX2	10	102495321	102579687	-0.267728
10023849291	AK023485	HSG00282035	SCARB1	12	123829632	123832395	-0.267717
10025904360	NM_014617	HSG00213995	CRYGA	2	208733709	208736633	-0.267714
10023831814	Y12337	HSG00273342	CDC42BPG	11	64362130	64364696	-0.2677
10025933631	XM_104541	HSG00415960	XM_104541	21	41905303	41961523	-0.267679
10023850973	ENST00000274165	HSG00235752	ENST00000274165	5	17544469	17565347	-0.267663
10025922899	AK024532	HSG00274891	AK024532	11	39166836	39168586	-0.267605
10025914042	hCT1820576.1	HSG00434767	hCT1820576.1	8	109212639	109213521	-0.267587
10025928527	hCT1686847.1	HSG00261360	OR1L6	9	124551839	124552881	-0.267549
10023812583	NM_004312	HSG00254946	ARR3	X	69404926	69418415	-0.267531
10023834009	RSE_00000801839	HSG00216983	RSE_00000801839	2	194702230	194702553	-0.267504
10025935508	HSS00124189	HSG00275441	HSS00124189	11	95492778	95501599	-0.267502
10025907059	NM_003941	HSG00248491	WASL	7	123109236	123176352	-0.267435
10025929183	AL832319	HSG00230035	AL832319	4	1299778	1303527	-0.267422
10025926157	BC036310	HSG00419068	BC036310	13	79344721	79390171	-0.267395
10025935725	XM_117825	HSG00433124	XM_117825	1	221429161	221440595	-0.267391
10025907725	NM_014348	HSG00314580	NM_014348	22	21315270	21316556	-0.267382
10025923870	AK092969	HSG00201283	C1orf132	1	206053544	206062671	-0.267377
10023823669	AB037734	HSG00255315	PCDH19	X	99433299	99548142	-0.267311
10023807072	NM_002653	HSG00232522	PITX1	5	134391367	134397887	-0.267285
10025928319	HSS00062847	HSG00225109	HSS00062847	3	123191031	123192102	-0.267238
10025912010	NM_138418	HSG00455235	C16orf14	16	631849	638475	-0.267215
10025920128	hCT1960785.1	HSG00459671	hCT1960785.1	3	197207221	197207711	-0.267212
10023821559	Contig39330_RC	HSG00225849	TNK2	3	197142424	197165368	-0.267196
10025925308	AK025799	HSG00210850	AK025799	2	99410675	99412695	-0.267183
10025918261	hCT2282674	HSG00308573	hCT2282674	19	14899163	14904418	-0.26712
10025918543	AF086167	HSG00200961	AF086167	1	198562144	198562844	-0.267077
10025924027	HSS00049328	HSG00426828	HSS00049328	7	102577310	102578217	-0.267047
10023820545	NM_004062	HSG00295131	CDH16	16	65499526	65510267	-0.266997
10025928472	hCT44633.3	HSG00433230	hCT44633.3	4	166688662	166691635	-0.266942
10033668633	M31212	HSG00278496	MYL6	12	54838412	54841627	-0.266925
10025918940	hCT1644562.2	HSG00443063	hCT1644562.2	2	65714473	65714624	-0.26692
10023820814	NM_002311	HSG00302464	LIG3	17	30331650	30354279	-0.266844
10023837584	NM_022663	HSG00304170	CTAGE1	18	18247568	18248828	-0.266843
10025906517	NM_152582	HSG00255133	RP13-36C9.1	X	134756360	134764401	-0.266806
10025906817	NM_001879	HSG00225970	MASP1	3	188418631	188492446	-0.266758
10025920583	HSS00018147	HSG00457978	HSS00018147	11	81270842	81488733	-0.266655
10025902159	NM_012183	HSG00456273	FOXD3	1	63561317	63562754	-0.266637
10025923634	HSS00090593	HSG00421498	HSS00090593	9	26945777	26946305	-0.266636
10025906101	NM_173043	HSG00273402	IL18BP	11	71387756	71392447	-0.266616
10025935359	BC040602	HSG00222441	BC040602	3	40471580	40473724	-0.266575
10025908249	NM_018227	HSG00227334	UBE1L2	4	68165122	68249453	-0.266551
10025914271	XM_086637	HSG00312568	XM_086637	20	43293012	43293497	-0.266499
10023821769	NM_000523	HSG00217000	HOXD13	2	176665777	176668046	-0.266472
10025931023	HSS00016024	HSG00424618	HSS00016024	1	46681182	46681296	-0.266465
10025909915	NM_004142	HSG00296042	MMPL1	16	3037532	3047323	-0.266392
10023842700	NM_014562	HSG00214996	OTX1	2	63131468	63137807	-0.266382
10025931715	HSS00002097	HSG00249876	HSS00002097	7	89586691	89591651	-0.266362
10025926669	XM_209264	HSG00201064	XM_209264	1	199966007	199967871	-0.266355
10025916778	XM_067829	HSG00436759	XM_067829	4	189871998	189873504	-0.266344
10025933678	hCT19715.2	HSG00261852	hCT19715.2	9	122522771	122524345	-0.266343
10025927438	XM_210514	HSG00450069	XM_210514	Y	10071536	10074549	-0.266267
10025923882	XM_167124	HSG00450701	XM_167124	6	29876233	29878202	-0.266232
10025905711	NM_031859	HSG00238380	PCDHA10	5	140215817	140218350	-0.266208
10025908519	NM_031417	HSG00305663	MARK4	19	50446681	50500381	-0.266177
10025912149	NM_006687	HSG00263006	ACTL7A	9	110664423	110665856	-0.266173
10025911787	NM_133169	HSG00306630	NM_133169	19	59289746	59295960	-0.266152
10023807510	NM_012219	HSG00226004	MRAS	3	139574396	139607065	-0.266145
10023829015	AK001918	HSG00291929	AK001918	15	72394717	72396766	-0.266134
10025925018	AK054589	HSG00284922	AK054589	13	59309809	59311393	-0.26613
10023815367	NM_018342	HSG00228225	TMEM144	4	159351125	159395886	-0.266083
10023828874	ENST00000290369	HSG00260987	PNPLA7	9	139512386	139520303	-0.266018
10023809081	NM_002219	HSG00272288	STT3A	11	124967951	124996162	-0.266003
10025904130	NM_152763	HSG00209196	C1orf62	1	109160054	109201239	-0.265991
10023820584	Contig44987_RC	HSG00313244	Contig44987_RC	22	31529413	31530126	-0.26591
10025934740	HSS00198607	HSG00295977	HSS00198607	16	5088740	5132596	-0.265893
10025931691	HSS00339534	HSG00289831	HSS00339534	15	80265462	80266220	-0.265885
10025914177	HSS00087744	HSG00316763	C21orf37	21	17733078	17743374	-0.265871
10025926974	HSS00090520	HSG00267840	HSS00090520	10	19619157	19623260	-0.26583
10025934101	XM_173621	HSG00444393	XM_173621	12	60763320	60831396	-0.265823
10025906285	NM_032206	HSG00294373	NM_032206	16	55612125	55673940	-0.265794
10023817657	NM_002943	HSG00291342	RORA	15	58576755	58707024	-0.265776
10023818019	NM_021173	HSG00272255	POLD4	11	66875596	66877593	-0.26574
10025905455	NM_016148	HSG00305557	SHANK1	19	55856895	55912007	-0.265694
10025908525	NM_020526	HSG00204595	EPHA8	1	22762590	22802674	-0.265689
10025915664	HSS00179079	HSG00407114	HSS00179079	14	28376228	28468956	-0.265668
10023849346	RSE_00000531205	HSG00249823	RSE_00000531205	7	23496554	23497040	-0.265646
10025915594	BC008052	HSG00279791	BC008052	12	131600446	131602189	-0.265619
10025915963	HSS00378383	HSG00234271	HSS00378383	5	88221032	88272943	-0.265574
10023811960	NM_017720	HSG00306512	NM_017720	19	4275040	4289847	-0.265568
10025916733	XM_066448	HSG00432866	XM_066448	X	146959456	147043670	-0.265539
10025921121	AF147390	HSG00246666	AF147390	7	63423326	63423918	-0.265489
10025920180	hCT2252028	HSG00419884	hCT2252028	7	62450489	62451891	-0.265484
10025909587	NM_003178	HSG00220321	SYN2	3	12020864	12202226	-0.265476
10025914708	hCT1650649.1	HSG00432679	hCT1650649.1	18	58236530	58236790	-0.265465
10023817381	NM_018358	HSG00220349	ABCF3	3	185386579	185394487	-0.265416
10023815671	Contig28181_RC	HSG00254358	Contig28181_RC	X	146800089	146800498	-0.265373
10025922051	HSS00089920	HSG00304209	GRP	18	55047580	55048595	-0.265256
10023810938	Contig15674_RC	HSG00224611	Contig15674_RC	3	39168149	39168491	-0.265212
10031920875	NM_001001694	HSG00314452	NM_001001694	22	48775068	48793182	-0.265203
10025924263	XM_173317	HSG00437684	XM_173317	1	210070800	210117086	-0.265179
10025931454	HSS00381466	HSG00259168	HSS00381466	8	123878553	123879139	-0.265155
10023822968	NM_003856	HSG00215567	IL1RL1	2	102320148	102327612	-0.265108
10025935459	XM_099998	HSG00267408	XM_099998	10	5678343	5699676	-0.265083
10025927250	XM_065755	HSG00447865	XM_065755	2	108259828	108265382	-0.265081
10031920626	hCT1840164	HSG00260258	NKX2-6	8	23615493	23620251	-0.265076
10025917115	X98206	HSG00241465	X98206	6	157487279	157487608	-0.265065
10025914381	HSS00223815	HSG00400839	HSS00223815	17	73870354	73872599	-0.265027
10025904517	NM_052820	HSG00262230	CORO2A	9	99926298	99994743	-0.265019
10025927322	hCT1958835.1	HSG00425579	hCT1958835.1	8	13736197	13750893	-0.265017
10025931755	XM_066870	HSG00433218	XM_066870	X	127318458	127403370	-0.265014
10025916869	BC040305	HSG00270153	BC040305	10	55915995	56085817	-0.264966
10025927034	HSS00228836	HSG00357850	SDHAL2	3	196883360	196883945	-0.264919
10025914267	hCT1647552.3	HSG00455637	hCT1647552.3	X	50690398	50691468	-0.264872
10019799479	RSE_00000739013	HSG00460759	RSE_00000739013	3	75761862	75761989	-0.264866
10025927763	HSS00349162	HSG00271547	HSS00349162	11	88616219	88616655	-0.264772
10025928385	BC034632	HSG00239682	BC034632	6	136169975	136171297	-0.26476
10025922492	AF075080	HSG00241347	AF075080	6	2276297	2276897	-0.264757
10025919763	XM_065910	HSG00432632	XM_065910	2	103390996	103477887	-0.264739
10025917211	HSS00301888	HSG00416121	HSS00301888	6	143456864	143462475	-0.264737
10025923907	HSS00218671	HSG00292008	HSS00218671	15	90925387	90925907	-0.264707
10023818902	NM_007328	HSG00277494	KLRC1	12	10489903	10497196	-0.264654
10025920819	XM_067011	HSG00430918	XM_067011	Y	19092378	19108674	-0.264614
10025912325	NM_017877	HSG00216333	C2orf18	2	26840645	26857603	-0.264603
10023809418	AF131852	HSG00272090	GALNTL4	11	11453316	11599881	-0.264532
10025921350	hCT2290815	HSG00290095	hCT2290815	15	60724009	60725055	-0.264458
10025905602	NM_014182	HSG00277637	ORMDL2	12	54499048	54501224	-0.264433
10025930232	HSS00166655	HSG00286343	HSS00166655	14	53319896	53320311	-0.264396
10025916683	hCT1970906	HSG00437906	hCT1970906	3	116441386	116449283	-0.264342
10025902463	NM_002896	HSG00273714	RBM4	11	66162713	66170516	-0.264297
10025923906	HSS00102768	HSG00260980	HSS00102768	9	70811679	70812594	-0.264248
10023809756	Contig58475_RC	HSG00200791	Contig58475_RC	1	35727878	35839003	-0.264193
10023851217	ENST00000295028	HSG00205292	WDR26	1	222683621	222688175	-0.264128
10025903798	NM_032577	HSG00313017	NM_032577	Y	24738968	24742766	-0.264113
10033668431	Contig5109_RC	HSG00317993	COX2	M	6501	7515	-0.264097
10023820558	NM_001135	HSG00289793	AGC1	15	87147993	87218832	-0.264067
10025908751	NM_017958	HSG00216228	PLEKHB2	2	131579378	131621840	-0.264052
10023822733	NM_005122	HSG00205842	NR1I3	1	159466078	159474579	-0.264038
10023836535	AK022093	HSG00202313	AK022093	1	162970649	162972408	-0.264007
10025916416	BC029602	HSG00229197	BC029602	4	142348246	142349860	-0.263995
10025934059	HSS00006671	HSG00250274	HSS00006671	7	110288584	110289072	-0.263976
10025911041	NM_173573	HSG00272933	C11orf35	11	544857	550779	-0.263971
10023845318	NM_021728	HSG00288126	OTX2	14	56337179	56346937	-0.263929
10025919666	hCT1642537.2	HSG00430574	hCT1642537.2	6	54597460	54597999	-0.263837
10023811317	AK000189	HSG00222822	AK000189	3	36839658	36841653	-0.263825
10033668450	NM_021019	HSG00278496	MYL6	12	54838366	54841633	-0.263681
10025920460	HSS00186465	HSG00297197	HSS00186465	16	57453623	57454424	-0.263635
10023809970	Contig38422_RC	HSG00272850	SCN2B	11	117538734	117539090	-0.263531
10033668426	NM_001561	HSG00203769	TNFRSF9	1	7902494	7923474	-0.263505
10023806288	Contig52358_RC	HSG00409276	Contig52358_RC	1	218151139	218152133	-0.263454
10025915437	hCT1957237	HSG00218143	hCT1957237	2	139384133	139390729	-0.263451
10025928830	HSS00063389	HSG00285614	HSS00063389	14	96652441	96657553	-0.263421
10025923456	hCT1963795	HSG00279043	hCT1963795	12	56095714	56096972	-0.263391
10023813756	NM_003358	HSG00262759	UGCG	9	113699026	113735252	-0.263335
10023834658	AF020642	HSG00355751	TRBV7-2	7	141868540	142205314	-0.263315
10025919174	HSS00020856	HSG00455287	HSS00020856	11	133283668	133287223	-0.263277
10023812287	NM_016209	HSG00296985	TRAPPC2L	16	87451008	87455020	-0.263272
10025917561	XM_211673	HSG00314730	CTA-221G9.4	22	23755263	23765401	-0.263261
10025910228	NM_032011	HSG00238413	PCDHGA3	5	140703784	140706272	-0.263218
10025916756	hCT1649818.2	HSG00374828	hCT1649818.2	15	96889391	96952505	-0.263171
10023808570	NM_001671	HSG00302603	ASGR1	17	7017476	7023386	-0.263141
10023837977	NM_033036	HSG00272907	GAL3ST3	11	65566028	65573227	-0.263134
10023822486	NM_001817	HSG00307036	CEACAM4	19	46817183	46825282	-0.2631
10025908935	NM_014240	HSG00225348	LIMD1	3	45611354	45696569	-0.263084
10023828594	ENST00000266465	HSG00279129	ENST00000266465	12	39121171	39125713	-0.263046
10025924582	BC037915	HSG00228845	BC037915	4	17263139	17264859	-0.263034
10025902879	NM_182831	HSG00295419	NM_182831	16	26985528	26987987	-0.263003
10025926105	AK026273	HSG00211393	AK026273	2	24135366	24456855	-0.262995
10023806392	NM_014862	HSG00289825	ARNT2	15	78483746	78677327	-0.262959
10025910649	NM_145236	HSG00217013	B3GNT7	2	231968578	231971928	-0.262925
10023826678	Contig15026_RC	HSG00284458	Contig15026_RC	13	30341635	30342013	-0.262692
10023835374	X52893	HSG00460340	IGHV4-31	14	105393318	105997689	-0.262666
10025919204	HSS00156657	HSG00304002	BRUNOL4	18	33077736	33081277	-0.262623
10025933114	HSS00041481	HSG00456328	HSS00041481	X	135723849	135724560	-0.262519
10025922076	hCT2264092	HSG00460316	hCT2264092	22	43364713	43426569	-0.262499
10025933032	XM_088230	HSG00453154	XM_088230	7	74059017	74060060	-0.262492
10023824106	Contig38680_RC	HSG00282031	Contig38680_RC	12	46490623	46491221	-0.262471
10023816861	Contig28450_RC	HSG00237722	Contig28450_RC	5	133344627	133345108	-0.262452
10023809852	Contig46464_RC	HSG00267810	Contig46464_RC	10	75055875	75056322	-0.262367
10023843281	NM_054021	HSG00254873	GPR101	X	135939973	135941499	-0.262326
10025907608	NM_003544	HSG00244540	HIST1H4B	6	26135103	26135459	-0.262282
10023832935	NM_024075	HSG00306887	TSEN34	19	59386005	59389333	-0.262264
10023811912	NM_005842	HSG00284870	SPRY2	13	79808114	79813087	-0.26222
10025931763	AB064667	HSG00284771	AB064667	13	29060658	29065089	-0.262149
10025931251	XM_105008	HSG00430764	XM_105008	X	139126676	139274697	-0.26214
10025924863	HSS00145965	HSG00277544	HSS00145965	12	32593981	32594324	-0.262098
10025908684	NM_016817	HSG00278151	OAS2	12	111900656	111933910	-0.262095
10025932225	XM_171434	HSG00433719	XM_171434	11	49893476	49899333	-0.262089
10025932824	XM_108997	HSG00436322	XM_108997	9	129044899	129061416	-0.262085
10025930256	HSS00001623	HSG00270988	RDX	11	109634821	109639508	-0.262059
10025924795	hCT2250787	HSG00304480	hCT2250787	18	53835900	53838605	-0.262042
10025932828	BC040190	HSG00314904	BC040190	22	21231749	21239004	-0.261985
10025922559	HSS00022971	HSG00255327	ZNF630	X	47800642	47810909	-0.261968
10023834502	AJ410921	HSG00460628	AJ410921	22	21088757	21089051	-0.26195
10025923406	HSS00269965	HSG00299150	HSS00269965	17	55558679	55567157	-0.261937
10025926792	hCT2273583	HSG00460259	hCT2273583	9	104985229	105007132	-0.26189
10025918387	HSS00102299	HSG00290777	HSS00102299	15	95776021	95776328	-0.261866
10025928778	HSS00053671	HSG00230495	HSS00053671	4	125325053	125325874	-0.261848
10025917228	hCT1950747.1	HSG00303817	RNF165	18	42160769	42290596	-0.261836
10023820844	AL041224_RC	HSG00298056	AL041224_RC	17	32984719	32985466	-0.261809
10023825636	NM_006882	HSG00277473	MDM2	12	67488246	67520481	-0.261804
10023842615	ENST00000294270	HSG00276362	ENST00000294270	11	64979312	64979630	-0.261787
10025906026	NM_001939	HSG00253972	DRP2	X	100361640	100402573	-0.261756
10025906320	NM_173565	HSG00249116	NM_173565	7	6760264	6804921	-0.26175
10025920347	hCT2252338	HSG00460219	hCT2252338	5	151801735	151802165	-0.261745
10023807077	U63542	HSG00412824	U63542	4	39651065	39651975	-0.26172
10025931056	HSS00009540	HSG00256879	HSS00009540	8	53369567	53377054	-0.261662
10023811109	Contig26648_RC	HSG00289544	FSD2	15	81224439	81224856	-0.26164
10025911591	NM_178353	HSG00206626	LCE1E	1	151025376	151027522	-0.261593
10023843725	NM_054023	HSG00237690	SCGB3A2	5	147238466	147241946	-0.261494
10023843404	AL137356	HSG00275468	AL137356	11	64175342	64180357	-0.261488
10025906097	NM_134440	HSG00306612	RFXANK	19	19164007	19173677	-0.261467
10025921659	HSS00130838	HSG00310111	HSS00130838	20	35849940	35850922	-0.261413
10025918268	BC037222	HSG00203006	BC037222	1	83212155	83223193	-0.261385
10025934249	BC031304	HSG00218501	BC031304	2	46509837	46522475	-0.261348
10023820798	Contig37188_RC	HSG00201183	CDC42BPA	1	225310123	225310573	-0.261326
10025931476	HSS00004271	HSG00223329	HSS00004271	3	11626857	11627222	-0.261239
10033668958	NM_000593	HSG00453887	TAP1	6	32920964	32929726	-0.261165
10023823691	Contig35839_RC	HSG00306871	Contig35839_RC	19	16370816	16371262	-0.261163
10025916570	XM_211040	HSG00281231	XM_211040	12	2740634	2751090	-0.261115
10023825461	NM_001144	HSG00294804	AMFR	16	54952865	55016945	-0.261096
10023819572	Contig35874_RC	HSG00203950	Contig35874_RC	1	224910405	224910816	-0.260991
10025915110	BC035195	HSG00287613	BC035195	14	59776597	59782121	-0.260984
10025933251	HSS00049595	HSG00271566	HSS00049595	11	102212732	102216756	-0.260934
10025923090	hCT1842463.2	HSG00274027	OR4C46	11	51339880	51372537	-0.260849
10025903008	NM_002086	HSG00302448	GRB2	17	70825752	70913384	-0.260835
10025927913	hCT1817994.1	HSG00240894	hCT1817994.1	6	88466592	88467872	-0.260821
10033669041	NM_016615	HSG00282357	SLC6A13	12	200051	242263	-0.260821
10025909419	NM_016620	HSG00202907	ZNF644	1	91153447	91259618	-0.260759
10025929311	HSS00056197	HSG00310305	HSS00056197	20	20023044	20024328	-0.260724
10023831002	NM_014495	HSG00202475	ANGPTL3	1	62835774	62843768	-0.260703
10025915997	AK024979	HSG00230345	AK024979	4	16485201	16488328	-0.260688
10025934038	AL117577	HSG00212611	AL117577	2	19551435	19552574	-0.260638
10023816061	Contig14797_RC	HSG00294177	Contig14797_RC	16	65979592	65979954	-0.260578
10025902388	NM_033310	HSG00273417	KCNK4	11	63815368	63824078	-0.260562
10025906266	NM_012107	HSG00238665	NM_012107	6	118929821	118930274	-0.260486
10025932458	hCT2336851	HSG00298177	PGS1	17	73929306	73930252	-0.26044
10031919697	NM_203311	HSG00252123	CSAG3A	X	151673100	151679392	-0.260429
10025930588	hCT2287008	HSG00424637	hCT2287008	22	18334184	18334640	-0.260418
10025903435	NM_024005	HSG00255085	DDX3X	X	41077594	41108668	-0.260379
10023838105	ENST00000300552	HSG00426986	ENST00000300552	17	42150315	42150627	-0.260303
10025906210	NM_176886	HSG00317507	TAS2R45	NA	NA	NA	-0.260265
10025925930	HSS00090357	HSG00270124	HSS00090357	10	68768270	68768959	-0.260259
10025914144	HSS00168814	HSG00396768	HSS00168814	20	24226224	24246719	-0.260251
10023807879	Contig45291_RC	HSG00204495	NES	1	154908837	154909311	-0.26025
10023809153	NM_005301	HSG00215680	GPR35	2	241217467	241219342	-0.260216
10025921687	HSS00143757	HSG00221908	HSS00143757	3	117300086	117300951	-0.260177
10025928033	HSS00247941	HSG00454796	HSS00247941	18	54269687	54270129	-0.260175
10025921942	AK095544	HSG00201306	AK095544	1	99242419	99386996	-0.260173
10025902386	NM_144565	HSG00291299	DUOXA1	15	43196978	43209349	-0.260122
10023808874	Contig52770_RC	HSG00297771	IGF2BP1	17	44486756	44487503	-0.260076
10023836800	NM_033467	HSG00209833	MMEL1	1	2511940	2554289	-0.260062
10025929520	AK055186	HSG00460741	HLA-DMA	6	33039049	33044246	-0.260033
10023806674	NM_003681	HSG00315840	PDXK	21	43963405	44006608	-0.26003
10025917059	AK000176	HSG00265443	AK000176	10	128829552	128854279	-0.260023
10025908219	NM_001561	HSG00203769	TNFRSF9	1	7902494	7923474	-0.259994
10023845117	L77571	HSG00314403	DGCR9	22	17385448	17387757	-0.259966
10033669008	NM_002952	HSG00296900	RPS2	16	1952062	1954828	-0.259957
10025915450	HSS00088940	HSG00309374	HSS00088940	19	13490789	13595910	-0.259948
10031920428	hCT1833562	HSG00254923	hCT1833562	X	152331645	152340277	-0.25994
10025932099	BC038781	HSG00201575	BC038781	1	16900630	16904675	-0.259928
10025906344	NM_005317	HSG00307430	GZMM	19	495026	500919	-0.259901
10023814162	Contig15972_RC	HSG00292526	Contig15972_RC	15	46890980	46891397	-0.2599
10025913165	NM_030784	HSG00242404	GPR63	6	97352644	97391921	-0.259846
10025921422	HSS00060713	HSG00268586	HSS00060713	10	103040978	103041516	-0.259708
10025920285	hCT1832684.2	HSG00433010	hCT1832684.2	21	27661221	27662116	-0.259706
10025902325	NM_152469	HSG00304232	C18orf15	18	13229541	13232075	-0.259672
10025911107	NM_032325	HSG00271797	NM_032325	11	65520592	65526154	-0.259668
10025910980	NM_133499	HSG00254494	SYN1	X	47316244	47364200	-0.259668
10025916415	AF339767	HSG00284971	AF339767	13	99183518	99184658	-0.259656
10023816262	Contig21100_RC	HSG00227285	TLL1	4	167016509	167016899	-0.25957
10025902660	NM_013341	HSG00211820	GTPBP9	2	174645421	174821611	-0.259546
10025908538	NM_178571	HSG00301942	NM_178571	17	15576321	15590201	-0.259545
10025935228	XM_116792	HSG00370552	XM_116792	9	136896263	136900142	-0.259526
10025917029	XM_210649	HSG00441938	XM_210649	5	156935393	156964491	-0.259474
10023826001	NM_001891	HSG00227249	CSN2	4	70855563	70861315	-0.259471
10023811037	Contig33235_RC	HSG00357618	Contig33235_RC	1	195742853	195743270	-0.259416
10023815641	Contig40929_RC	HSG00290174	Contig40929_RC	15	94670863	94671411	-0.259402
10025918405	hCT2331630	HSG00239189	TAAR3	6	132971080	132972195	-0.259384
10025921182	hCT1768167.2	HSG00273277	OR4C6	11	55189218	55198187	-0.259377
10025935702	hCT1774830.2	HSG00460891	hCT1774830.2	8	421434	423005	-0.25935
10023830279	ENST00000300735	HSG00446451	ENST00000300735	17	77775105	77775984	-0.259315
10025912805	NM_022557	HSG00302728	GH2	17	59311303	59312955	-0.259301
10025917533	HSS00259546	HSG00200284	HSS00259546	1	156368453	156377053	-0.259275
10025929269	HSS00015857	HSG00203471	HSS00015857	1	76279963	76304627	-0.259274
10025909605	NM_000742	HSG00257719	CHRNA2	8	27374182	27392675	-0.259273
10025921883	hCT2269947	HSG00275747	hCT2269947	11	11327832	11329573	-0.259237
10023813325	NM_002797	HSG00288830	PSMB5	14	22564900	22573949	-0.259228
10025925695	AK093148	HSG00290470	AK093148	15	90912051	90916276	-0.259175
10025934595	hCT1829677.1	HSG00352914	hCT1829677.1	5	66091292	66123475	-0.259165
10025918235	HSS00063096	HSG00284033	HSS00063096	13	49457529	49458059	-0.259144
10025922139	XM_091252	HSG00441803	XM_091252	16	75654366	75746443	-0.259132
10025907074	NM_014338	HSG00314294	PISD	22	30344480	30356810	-0.259113
10023842601	AF075114	HSG00234695	AF075114	5	10417232	10417649	-0.25908
10025912227	NM_004909	HSG00255172	CSAG2	X	151627406	151628403	-0.259062
10025923171	XM_069782	HSG00432639	XM_069782	7	141149962	141150919	-0.259054
10023821300	Contig49437_RC	HSG00292111	Contig49437_RC	15	85259550	85260390	-0.259009
10025906228	NM_004174	HSG00238355	SLC9A3	5	526424	577447	-0.259006
10025908816	NM_031895	HSG00306633	CACNG8	19	59158105	59177951	-0.259003
10025919787	BC031617	HSG00297710	FAM27L	17	21749496	21750625	-0.258973
10025903340	NM_020550	HSG00288110	TCL6	14	95199345	95215922	-0.258945
10025931126	XM_210537	HSG00225297	XM_210537	3	185268159	185284713	-0.258908
10025929529	HSS00023460	HSG00232128	HSS00023460	4	2356263	2357057	-0.258908
10025917279	Y10204	HSG00241406	Y10204	6	25876048	25876611	-0.25889
10023840594	AK055861	HSG00274969	AK055861	11	11588079	11589702	-0.25888
10023804704	NM_015845	HSG00303886	MBD1	18	46049998	46061844	-0.258876
10023823606	Contig45814_RC	HSG00311996	Contig45814_RC	20	32043979	32044586	-0.258863
10025934193	AK098548	HSG00266255	AK098548	10	95831696	95858527	-0.258839
10023809877	NM_003189	HSG00204577	TAL1	1	47454550	47468030	-0.258827
10025934841	XM_210525	HSG00436773	XM_210525	3	110565548	110586016	-0.258743
10025925218	HSS00179158	HSG00290875	C15orf41	15	34868848	34869893	-0.258676
10023847052	ENST00000298903	HSG00278230	LRRK2	12	38905625	38918172	-0.258612
10025903552	NM_057157	HSG00268282	CYP26A1	10	94823221	94827631	-0.258573
10023848314	ENST00000249382	HSG00250783	FEZF1	7	121727660	121731784	-0.258573
10025935038	BC031961	HSG00251876	BC031961	7	34725003	34840468	-0.258513
10025913378	NM_177444	HSG00278093	PPFIBP1	12	27568311	27692165	-0.258471
10025935113	HSS00183495	HSG00417126	HSS00183495	1	106271768	106297039	-0.258469
10025923886	AK026378	HSG00436852	AK026378	3	109942883	109943055	-0.258426
10025923137	AK093403	HSG00244321	AK093403	6	720079	725214	-0.258422
10025930951	AK026783	HSG00278429	AK026783	12	119412513	119418111	-0.258418
10025910143	NM_018587	HSG00287335	NM_018587	14	57824503	57825621	-0.258391
10025903490	NM_003526	HSG00244506	HIST1H2BC	6	26231673	26232111	-0.258384
10023845888	ENST00000298636	HSG00443116	ENST00000298636	13	77894958	77895162	-0.258368
10023819941	NM_016270	HSG00306143	KLF2	19	16296650	16299337	-0.258364
10025931750	XM_173291	HSG00433183	XM_173291	1	247047698	247067958	-0.258356
10025904628	NM_031292	HSG00277293	PUS7L	12	42408682	42438856	-0.258321
10023829819	X52894	HSG00356800	IGHG1	14	105393318	106084492	-0.258319
10025911471	NM_016651	HSG00287514	DACT1	14	58174611	58184789	-0.258313
10033668561	NM_005495	HSG00244569	SLC17A4	6	25862944	25888419	-0.25824
10025912440	NM_033214	HSG00229493	GK2	4	80546531	80548396	-0.258203
10025925058	XM_210578	HSG00432715	XM_210578	4	145755948	145756133	-0.258191
10023826533	NM_007153	HSG00305957	ZNF208	19	21945325	21963552	-0.258162
10025924612	hCT2305947	HSG00248485	CALD1	7	134225104	134225949	-0.258144
10025911986	NM_003683	HSG00315759	NM_003683	21	44033858	44049585	-0.258137
10025935289	HSS00367099	HSG00253587	HSS00367099	X	24236252	24236559	-0.25811
10025928240	XM_211901	HSG00425417	XM_211901	4	56852199	56852837	-0.258063
10023830490	AK024886	HSG00264427	CDC14B	9	98419226	98421052	-0.258043
10025935454	AK054937	HSG00222033	AK054937	3	148620298	148622676	-0.258039
10025905945	NM_005314	HSG00254714	GRPR	X	16051344	16081561	-0.258022
10025914297	XM_116398	HSG00433030	XM_116398	5	66968039	66974248	-0.257962
10025923181	XM_060195	HSG00203003	XM_060195	1	242624919	242625402	-0.257947
10023805645	NM_005737	HSG00211875	ARL4C	2	235066426	235070432	-0.257927
10025920824	HSS00213743	HSG00305365	HSS00213743	18	31500572	31510593	-0.257914
10023825285	NM_002295	HSG00219622	RPSA	3	39423207	39429034	-0.257904
10023813984	NM_000024	HSG00236547	ADRB2	5	148186368	148188379	-0.257903
10025907986	NM_148894	HSG00228535	FAM44A	4	13179463	13238426	-0.257879
10025922953	hCT1830453.1	HSG00275194	hCT1830453.1	11	111265077	111265405	-0.257878
10023841253	Z83936	HSG00241006	Z83936	6	25405356	25406017	-0.257838
10025926201	hCT1646893.3	HSG00438322	hCT1646893.3	1	246204666	246205600	-0.257814
10025910326	NM_170776	HSG00295191	GPR97	16	56259671	56280789	-0.257793
10025934627	HSS00386336	HSG00205124	HSS00386336	1	117485708	117486239	-0.257768
10025912106	NM_014104	HSG00273633	NM_014104	11	66719966	66721214	-0.257707
10025930898	HSS00046827	HSG00263098	HSS00046827	9	101176249	101176799	-0.257693
10025916798	AK090887	HSG00270105	SFMBT2	10	7366149	7493454	-0.257671
10023822842	NM_002240	HSG00315777	KCNJ6	21	37918656	38210566	-0.257664
10023816809	NM_006365	HSG00207368	C1orf61	1	154640678	154665808	-0.257624
10025902408	NM_024799	HSG00278910	NM_024799	12	31368516	31370146	-0.257577
10023828056	Contig50938_RC	HSG00353605	Contig50938_RC	1	9586848	9587593	-0.257572
10025910591	NM_001990	HSG00202977	EYA3	1	28173405	28287718	-0.257542
10023818871	Contig23404_RC	HSG00223019	Contig23404_RC	3	115536437	115536979	-0.25745
10023829245	ENST00000267130	HSG00282753	ENST00000267130	13	41841397	41841793	-0.257442
10023850100	ENST00000279003	HSG00312362	SUMO1P1	20	51925198	51925503	-0.257397
10023808398	Contig23526_RC	HSG00242312	MRS2L	6	24528219	24528640	-0.257273
10025912786	NM_017765	HSG00209198	PQLC2	1	19511326	19528380	-0.257264
10025906393	NM_001499	HSG00262262	GLE1L	9	130306791	130341975	-0.257251
10025920283	hCT1960191.1	HSG00451342	hCT1960191.1	7	63966351	63969082	-0.257215
10023817716	NM_006196	HSG00216319	PCBP1	2	70168204	70169836	-0.257107
10023821113	NM_006442	HSG00274715	DRAP1	11	65443303	65445607	-0.257078
10025904513	NM_138814	HSG00314645	PNPLA5	22	42606891	42619190	-0.257066
10025907736	NM_020243	HSG00314663	TOMM22	22	37407899	37410709	-0.257058
10023817394	NM_017907	HSG00274670	C11orf59	11	71485986	71491970	-0.25701
10025929385	hCT1652288.2	HSG00290072	hCT1652288.2	15	69189637	69194888	-0.257006
10025935133	AL137575	HSG00279398	AL137575	12	113999512	114005534	-0.256969
10025929628	HSS00335062	HSG00232653	UBLCP1	5	158638629	158639512	-0.256958
10025923859	HSS00046700	HSG00317633	HSS00046700	9	139263302	139263713	-0.256956
10025924648	XM_066731	HSG00252378	XM_066731	X	53159032	53173836	-0.256911
10023820783	Contig55022_RC	HSG00274169	ASRGL1	11	61916662	61917458	-0.256796
10025933098	AK000652	HSG00312364	C20orf57	20	29899101	29901022	-0.256794
10025916435	AL080106	HSG00399667	AL080106	2	20333300	20335464	-0.256779
10023807786	Contig6167_RC	HSG00290718	EPB42	15	41294102	41294513	-0.256775
10023817364	Contig15833_RC	HSG00211536	Contig15833_RC	2	5352640	5353033	-0.256743
10025914053	HSS00041600	HSG00220171	HSS00041600	3	80605631	80606315	-0.256705
10025926584	HSS00051428	HSG00290440	HSS00051428	15	50116720	50117067	-0.256676
10025915598	HSS00087745	HSG00352078	HSS00087745	10	27870588	27871174	-0.25666
10031919901	NM_001004748	HSG00273166	OR51A2	11	4932579	4933519	-0.256647
10025919988	XM_060508	HSG00433920	XM_060508	1	151666108	151667562	-0.256644
10031919861	hCT1655518	HSG00295763	hCT1655518	16	10770594	10819999	-0.256635
10031920554	ENST00000341962	HSG00401999	ENST00000341962	8_random	408777	419375	-0.256599
10025919626	AK091055	HSG00238074	AK091055	5	172572056	172574885	-0.256588
10025920747	XM_096636	HSG00350918	XM_096636	12	9378422	9379454	-0.256477
10023812370	NM_015838	HSG00263236	FCN2	9	136912478	136919187	-0.256422
10023811702	NM_001953	HSG00314520	ECGF1	22	49311049	49315321	-0.256405
10025916880	XM_114831	HSG00202364	XM_114831	1	29685176	29726753	-0.256376
10025912288	NM_006511	HSG00203800	RSC1A1	1	15858950	15860803	-0.256254
10033668543	NM_000847	HSG00243962	GSTA3	6	52869403	52882455	-0.256248
10025921680	hCT1767426	HSG00259808	C8orf60	8	142249679	142252198	-0.256239
10025923030	hCT401246.3	HSG00315754	PLAC4	21	41470085	41470585	-0.256222
10031920892	U87229	HSG00433849	U87229	NA	NA	NA	-0.256182
10023811980	NM_005839	HSG00205896	SRRM1	1	24842180	24872348	-0.256129
10025904664	NM_033397	HSG00269206	KIAA1754	10	106061890	106083653	-0.256128
10025925887	hCT21212.3	HSG00282576	hCT21212.3	13	48659490	48660270	-0.256125
10023809775	Contig14375_RC	HSG00406956	Contig14375_RC	3	116266686	116267045	-0.256035
10025933436	hCT1642046.3	HSG00285221	hCT1642046.3	13	48682358	48684448	-0.255939
10031920016	NM_207473	HSG00315767	NM_207473	21	43607639	43610874	-0.25591
10025928663	hCT1640751.3	HSG00430269	hCT1640751.3	7	27468069	27468968	-0.255877
10023826835	NM_006249	HSG00277683	PRB3	12	11310124	11313908	-0.255827
10025912067	NM_024339	HSG00296597	THOC6	16	3014093	3017751	-0.255808
10025933812	hCT1970578	HSG00444465	hCT1970578	17	27354236	27354462	-0.255764
10025923110	HSS00040855	HSG00229896	HSS00040855	4	106821252	106821894	-0.255733
10025914189	HSS00335228	HSG00403126	HSS00335228	6	72187450	72219518	-0.255728
10023813571	NM_006481	HSG00302820	TCF2	17	33162723	33179182	-0.255717
10025910998	NM_032439	HSG00267590	PHYHIPL	10	60606352	60677059	-0.255698
10025921207	hCT1841736.1	HSG00444338	hCT1841736.1	10	32006717	32089463	-0.255685
10025913229	NM_005395	HSG00251838	PMS2L3	7	74975005	74995330	-0.255654
10025933206	HSS00090219	HSG00261967	HSS00090219	9	106759627	106760221	-0.255649
10025929586	HSS00011612	HSG00359593	DOCK6	19	11177481	11178222	-0.255646
10025934530	hCT1847440.1	HSG00280049	hCT1847440.1	12	29039620	29046506	-0.255531
10025931752	XM_097285	HSG00457134	EDG5	19	10202334	10203474	-0.255488
10025923473	AL133103	HSG00221496	AL133103	3	141707151	141710321	-0.255462
10031919751	NM_001003808	HSG00202194	NM_001003808	1	1843256	1849228	-0.255391
10025907990	NM_178427	HSG00204628	ARNT	1	149048809	149115810	-0.255342
10023828178	AF232216	HSG00296612	AF232216	16	77573119	77573241	-0.255261
10023832484	ENST00000296502	HSG00229997	ENST00000296502	4	119771611	119774850	-0.25524
10025916254	BC008975	HSG00284900	PCID2	13	112890116	112891311	-0.255229
10025907231	NM_024596	HSG00257773	MCPH1	8	6276479	6489214	-0.255215
10025912981	NM_014300	HSG00291625	SEC11L1	15	83013780	83060678	-0.255207
10023824062	Contig32043_RC	HSG00236996	CDO1	5	115177238	115177810	-0.255194
10025927888	XM_066696	HSG00435069	XM_066696	X	34315759	34316487	-0.255162
10025927294	XM_066790	HSG00254365	XM_066790	X	35680987	35731208	-0.255145
10025921018	HSS00020869	HSG00292562	HSS00020869	15	83965333	83971924	-0.255116
10025930140	BC035177	HSG00217562	BC035177	2	106093062	106096525	-0.255106
10025925912	HSS00183432	HSG00460161	HSS00183432	6	41155450	41156025	-0.255086
10023813416	Contig10410_RC	HSG00307993	VRK3	19	55181387	55181735	-0.255086
10025927631	AL117586	HSG00288087	KCNK10	14	87722805	87726247	-0.255045
10025930462	AL080060	HSG00397961	AL080060	9	547800	548684	-0.254949
10025915335	XM_168897	HSG00430880	XM_168897	10	59398339	59417169	-0.25492
10023819770	Contig39595_RC	HSG00258984	Contig39595_RC	8	131511791	131512188	-0.254916
10025907878	NM_005293	HSG00258812	GPR20	8	142435770	142446547	-0.254839
10025920929	hCT1839601	HSG00409742	hCT1839601	10	127981009	128011044	-0.254796
10025904512	NM_022050	HSG00290564	SCAND2	15	82975694	82984987	-0.254759
10025931618	HSS00327628	HSG00301054	HSS00327628	17	8020854	8021051	-0.254753
10025935579	HSS00131145	HSG00219695	DAZL	3	16704497	16708885	-0.254725
10025918161	XM_210623	HSG00444430	XM_210623	8	131006414	131053226	-0.254711
10025934429	HSS00016570	HSG00237043	HSS00016570	5	117168451	117168531	-0.25471
10025910924	NM_004807	HSG00215571	HS6ST1	2	128741501	128792722	-0.254676
10023823850	NM_007177	HSG00226541	FAM107A	3	58524886	58538531	-0.254629
10025931535	AL833091	HSG00256482	AL833091	8	26525234	26530935	-0.254602
10025905180	NM_003721	HSG00306612	RFXANK	19	19164007	19173677	-0.254595
10023832022	ENST00000296139	HSG00460487	ENST00000296139	3	46159709	46160173	-0.254584
10025915561	XM_174768	HSG00434228	XM_174768	5	67409065	67481168	-0.254554
10031919792	hCT24534	HSG00243899	BZRPL1	6	41117952	41120052	-0.254532
10023810428	Contig40585_RC	HSG00217997	Contig40585_RC	2	177819460	177821318	-0.254516
10033668457	NM_001005	HSG00274758	RPS3	11	74788209	74794378	-0.2545
10025923053	HSS00004033	HSG00423430	HSS00004033	X	107621214	107621488	-0.254489
10025919560	HSS00041593	HSG00454014	HSS00041593	14	39023970	39052734	-0.254372
10025930542	AK097510	HSG00237807	ANKRD31	5	74478817	74568459	-0.254346
10019713746	RSE_00000772559	HSG00418083	RSE_00000772559	3	57366419	57366719	-0.254345
10025911637	NM_005221	HSG00251363	DLX5	7	96487639	96492079	-0.254344
10025902767	NM_033100	HSG00269112	PCDH21	10	85944496	85967099	-0.254335
10025910497	NM_182591	HSG00227775	NM_182591	4	109678794	109761002	-0.254321
10025931876	AK093309	HSG00279842	AK093309	12	106654495	106677875	-0.254311
10025926312	HSS00018130	HSG00264849	HSS00018130	9	126071795	126072648	-0.254278
10025919036	HSS00296112	HSG00228720	HSS00296112	4	22555716	22556329	-0.254276
10031920062	ENST00000330758	HSG00313021	ENST00000330758	Y	21954460	21957537	-0.254271
10025907809	NM_006965	HSG00303908	ZNF24	18	31169956	31178403	-0.254262
10023816824	NM_001242	HSG00277598	CD27	12	6424326	6431144	-0.25425
10025902405	NM_013952	HSG00214241	PAX8	2	113690044	113752968	-0.25425
10025928301	AK056117	HSG00298014	AK056117	17	61232551	61235201	-0.254207
10025923247	AK026385	HSG00203893	AK026385	1	193881287	193882410	-0.254155
10023812767	Contig29279_RC	HSG00419298	Contig29279_RC	1	227725785	227726209	-0.254028
10025907354	NM_170724	HSG00242570	PKHD1	6	51693606	52060382	-0.253976
10025909815	NM_139240	HSG00207321	C1orf105	1	170656452	170704588	-0.253964
10025914137	BC039448	HSG00229784	BC039448	4	66215675	66216562	-0.253938
10031919715	NM_001004696	HSG00202285	OR2T4	1	246591505	246592552	-0.253888
10025902336	NM_182584	HSG00311545	NM_182584	20	30684322	30703341	-0.253885
10025904983	NM_182644	HSG00225233	EPHA3	3	89239501	89532185	-0.253867
10025922657	hCT12503.2	HSG00434397	hCT12503.2	12	36886300	36887035	-0.253857
10025928192	BC034915	HSG00284791	BC034915	13	57917311	57919224	-0.253828
10025905174	NM_014418	HSG00288110	TCL6	14	95199345	95215922	-0.253822
10025902913	NM_014359	HSG00317499	OPTC	1	201729893	201744700	-0.253753
10031919942	ENST00000276770	HSG00357907	TTTY7	Y	6377509	6385947	-0.253681
10025912696	NM_014619	HSG00271791	GRIK4	11	120036237	120362179	-0.253665
10025920587	HSS00388626	HSG00454943	HSS00388626	6	11124669	11125073	-0.253659
10025915853	hCT1686530.3	HSG00453221	hCT1686530.3	11	4395865	4396808	-0.253598
10025933941	hCT8852.2	HSG00434293	hCT8852.2	6	100690690	100691257	-0.253557
10025926094	HSS00023491	HSG00202419	HSS00023491	1	150475173	150475330	-0.253554
10025933709	BC016876	HSG00275395	BC016876	11	110889977	110902690	-0.253492
10023808869	NM_001050	HSG00302733	SSTR2	17	68672754	68679655	-0.253471
10025904034	NM_144499	HSG00219446	GNAT1	3	50204046	50208953	-0.253464
10025903504	NM_024038	HSG00307453	C19orf43	19	12702454	12706529	-0.253443
10023826388	Contig42671_RC	HSG00258536	KIAA0146	8	48809421	48809903	-0.253389
10025913548	XM_062284	HSG00453014	XM_062284	11	5742967	5743854	-0.253309
10025912152	NM_144639	HSG00219652	UROC1	3	127682813	127719284	-0.253305
10025905590	NM_014484	HSG00311744	MOCS3	20	49008769	49011227	-0.2533
10025905252	NM_133376	HSG00269670	ITGB1	10	33230504	33286828	-0.253298
10023849947	ENST00000201961	HSG00311892	C20orf112	20	30537001	30636291	-0.253269
10023815110	NM_004585	HSG00272161	RARRES3	11	63060855	63070505	-0.253198
10025920963	HSS00340145	HSG00428736	HSS00340145	1	95589398	95590812	-0.253177
10025907108	NM_182484	HSG00315820	BAGE5	21	10042712	10120796	-0.253092
10025913531	AK057925	HSG00237312	AK057925	5	133765672	133775471	-0.253077
10025932588	HSS00138893	HSG00300903	SMCR2	17	17519404	17520412	-0.253045
10025931205	XM_062437	HSG00370856	XM_062437	12	103894709	103895765	-0.25303
10025929935	HSS00080608	HSG00236375	HSS00080608	5	127359589	127360081	-0.252976
10025923127	HSS00254940	HSG00266781	HSS00254940	10	44406664	44417607	-0.252935
10025908589	NM_139054	HSG00294736	ADAMTS18	16	75884339	76026512	-0.252933
10025922307	XM_071170	HSG00263745	XM_071170	9	78091229	78092658	-0.252923
10025922338	XM_060249	HSG00431347	XM_060249	1	58957835	58994078	-0.252888
10025930046	HSS00095267	HSG00397720	HSS00095267	12	91165705	91281739	-0.252869
10025931835	HSS00211180	HSG00240734	HSS00211180	6	86273037	86273666	-0.252837
10023810544	NM_016329	HSG00226545	SFMBT1	3	52913667	53055110	-0.252766
10025932923	hCT1970538.1	HSG00442505	hCT1970538.1	10	133974722	133977332	-0.252693
10025908481	NM_173712	HSG00317993	COX2	M	10470	12138	-0.252672
10023828598	NM_000673	HSG00229037	ADH7	4	100552440	100575548	-0.25264
10025909719	NM_016558	HSG00312404	SCAND1	20	34004959	34005842	-0.252637
10025917414	hCT1653058.1	HSG00455442	hCT1653058.1	2	237870975	237871609	-0.252626
10025921851	hCT1849164.2	HSG00235859	hCT1849164.2	5	17617101	17617739	-0.252611
10025932355	AK091840	HSG00275181	AK091840	11	129689628	129778343	-0.252546
10023811272	NM_006250	HSG00278507	PRH1	12	10924826	10928121	-0.252524
10025929140	HSS00158682	HSG00238342	HSS00158682	5	67521459	67529989	-0.252489
10025920142	XM_168340	HSG00245826	XM_168340	7	5520010	5531120	-0.25247
10025921003	HSS00346538	HSG00292913	HSS00346538	15	72630077	72630636	-0.252405
10023825303	NM_004033	HSG00238421	ANXA6	5	150460460	150517560	-0.252398
10023807752	Contig33276_RC	HSG00223897	Contig33276_RC	3	118133082	118133603	-0.252238
10023808015	NM_001741	HSG00272151	CALCA	11	14946625	14950408	-0.252231
10025922830	HSS00183317	HSG00358792	HSS00183317	7	123701691	123714834	-0.252199
10025903553	NM_005315	HSG00314706	GSCL	22	17516504	17517796	-0.252162
10025922071	HSS00374196	HSG00358794	HSS00374196	1	118180598	118181071	-0.25214
10025925347	BC041363	HSG00223492	BC041363	3	15756730	15778697	-0.252138
10025903891	NM_002551	HSG00302317	OR3A2	17	3127934	3129018	-0.25205
10025906970	NM_006392	HSG00311914	NOL5A	20	2581253	2587038	-0.25204
10023806414	NM_005909	HSG00236630	MAP1B	5	71438890	71538608	-0.252015
10025907342	NM_173851	HSG00258804	SLC30A8	8	118216517	118258133	-0.251971
10025906931	NM_004959	HSG00261517	NR5A1	9	126283336	126309520	-0.251917
10025919292	HSS00146020	HSG00459495	HSS00146020	1	21374636	21374982	-0.251891
10031919950	AF170294	HSG00210556	PTMAP7	2	232281660	232285805	-0.251868
10025918334	HSS00375914	HSG00302923	HSS00375914	17	22116287	22117067	-0.251865
10025916862	HSS00023315	HSG00264633	HSS00023315	9	363520	363713	-0.251861
10025904202	NM_018280	HSG00314501	C22orf26	22	44825002	44828688	-0.25178
10025903477	NM_177973	HSG00307016	SULT2B1	19	53747240	53794495	-0.251764
10025915586	HSS00296532	HSG00287050	HSS00296532	14	50260248	50260740	-0.251752
10025915387	XM_115925	HSG00443294	XM_115925	Y	1842440	1844139	-0.251706
10025934598	BC036312	HSG00218606	BC036312	2	40452559	40455080	-0.251684
10025931938	hCT2265306	HSG00433312	hCT2265306	5	63558606	63559062	-0.251648
10023827848	NM_005627	HSG00244628	SGK	6	134532081	134537695	-0.25164
10025933346	XM_090509	HSG00433212	XM_090509	13	64904714	65183007	-0.251636
10025923520	hCT1846980.1	HSG00457977	hCT1846980.1	5	179617387	179619493	-0.251587
10023806543	AB002308	HSG00260989	KIAA0310	9	138454379	138497328	-0.251582
10025910687	NM_021176	HSG00213476	G6PC2	2	169466087	169472835	-0.251564
10023844983	NM_002581	HSG00260636	PAPPA	9	117955891	118204420	-0.25152
10023831931	ENST00000295147	HSG00421060	ENST00000295147	2	24089673	24100583	-0.251508
10025914261	AK097497	HSG00311428	AK097497	20	19170945	19213240	-0.251496
10025922871	hCT1652322.2	HSG00299132	hCT1652322.2	17	70107625	70115157	-0.251486
10023849027	AL110216	HSG00314900	C22orf35	22	25396031	25396586	-0.251452
10023811894	NM_001686	HSG00277084	ATP5B	12	55318225	55326119	-0.251365
10025926837	XM_210482	HSG00447137	XM_210482	X	151947785	151948924	-0.251325
10025909446	NM_145661	HSG00314230	APOL4	22	34923447	34930825	-0.251225
10025902430	NM_145204	HSG00291599	SENP8	15	70197807	70220357	-0.251224
10023820466	Contig29754_RC	HSG00291628	Contig29754_RC	15	71663739	71664149	-0.251223
10025930623	BC012990	HSG00296812	BC012990	16	84183372	84186816	-0.251131
10025935792	HSS00301621	HSG00392683	HSS00301621	3	56949145	56950116	-0.251112
10025922213	hCT1649021.2	HSG00450324	hCT1649021.2	2	62177977	62178148	-0.251056
10025925836	HSS00085512	HSG00213678	HSS00085512	2	134613739	134614263	-0.251012
10025906149	NM_004825	HSG00312973	CDY2A	Y	18647060	18649019	-0.250896
10025908797	NM_018941	HSG00258955	CLN8	8	1699347	1719857	-0.250869
10025931253	HSS00186006	HSG00210740	HSS00186006	2	295840	297157	-0.250851
10025905770	NM_020637	HSG00307935	FGF22	19	590925	594603	-0.250825
10023832236	ENST00000266592	HSG00352041	ENST00000266592	12	46765111	46765465	-0.250787
10025915832	HSS00054022	HSG00288915	HSS00054022	14	58085963	58087759	-0.250769
10023811672	NM_001427	HSG00248435	EN2	7	154942175	154950260	-0.250705
10025914213	XM_210701	HSG00447429	XM_210701	8	48163862	48173291	-0.250586
10031919713	NM_198495	HSG00250543	CTAGE4	7	143512151	143514104	-0.250581
10023813045	NM_003361	HSG00295569	UMOD	16	20251874	20271538	-0.250568
10025918134	HSS00174467	HSG00212182	HSS00174467	2	241875976	241876837	-0.250567
10025917760	HSS00381181	HSG00280214	HSS00381181	12	22148695	22149416	-0.250535
10025912023	NM_024846	HSG00298284	NM_024846	17	52710279	52712377	-0.250523
10023808803	NM_017971	HSG00208017	MRPL20	1	1327159	1332524	-0.25052
10025933612	AK022171	HSG00279264	AK022171	12	56217965	56220099	-0.250511
[truncated: 952 more rows]
