# Supplementary material for: Alternative Splicing of TCF7L2 Gene in Omental and Subcutaneous Adipose Tissue and Risk of Type 2 Diabetes
Source: PLoS One. 2009 Sep 30;4(9):e7231. doi: 10.1371/journal.pone.0007231 (PMC2747626; doi:10.1371/journal.pone.0007231)
Supplement: Table S4 — List of significant correlations between TCF7L2 assay. (0.17 MB XLS) [file pone.0007231.s004.xls]

## Sheet: omental_ex13-13a_cor_sig
Table S4.
List of significant correlations between TCF7L2 assay "ex13-13a" and other transcripts in human omental adipose tissue
reporter_id	transcript	Gene ID	gene symbol	chromosome	gene_start	gene_end	correl coeff
10023826814	AF052103	HSG00293382	AF052103	16	83956534	83957845	-0.447431
10025912206	NM_152318	HSG00278537	C12orf45	12	103904253	103912620	-0.431711
10023826744	Contig22454_RC	HSG00214808	Contig22454_RC	2	23760288	23760685	-0.422984
10025906813	NM_025067	HSG00357074	KBTBD9	2	23718667	23721834	-0.40556
10025907866	NM_021107	HSG00307332	MRPS12	19	44113433	44115497	-0.393369
10025913078	NM_000298	HSG00209999	PKLR	1	153526253	153537835	-0.378106
10023836299	NM_032355	HSG00221277	MON1A	3	49921309	49942261	-0.375862
10025902464	NM_033662	HSG00315832	WDR4	21	43142404	43172756	-0.374462
10023846382	AK000903	HSG00282926	AK000903	13	109683115	109684525	-0.372831
10025910903	NM_005796	HSG00296911	NUTF2	16	66438319	66462719	-0.372185
10025908567	NM_002119	HSG00242083	HLA-DOA	6	33079939	33085367	-0.371697
10025911459	NM_033661	HSG00315832	WDR4	21	43136274	43172747	-0.371415
10025910908	NM_001915	HSG00298173	CYB561	17	58863397	58877454	-0.364934
10025908080	NM_017758	HSG00302737	ALKBH5	17	18028013	18053990	-0.364339
10025904804	NM_080911	HSG00276659	UNG	12	108019797	108033181	-0.361909
10025922001	hCT1651950.2	HSG00353265	hCT1651950.2	2	168987184	168992857	-0.360634
10023807463	NM_014402	HSG00237708	UQCRQ	5	132230217	132232435	-0.356538
10023819594	NM_001319	HSG00307156	CSNK1G2	19	1920718	1932334	-0.356487
10025904383	NM_021954	HSG00285013	GJA3	13	19614119	19615427	-0.355225
10025916088	XM_062494	HSG00434254	XM_062494	12	29085688	29131085	-0.35314
10025909345	NM_016458	HSG00257812	C8orf30A	8	145408687	145411635	-0.352092
10031920712	AF268613	HSG00204951	AF268613	1	153669594	153670676	-0.351483
10025907480	NM_032673	HSG00213587	PCGF1	2	74585685	74588294	-0.35107
10025902836	NM_005702	HSG00298744	ERAL1	17	24206168	24212198	-0.350772
10023816873	NM_018035	HSG00306071	NM_018035	19	46629063	46637650	-0.350771
10023812757	Contig53615_RC	HSG00296479	Contig53615_RC	16	2203686	2204280	-0.350552
10025911023	NM_001722	HSG00258231	POLR3D	8	22158563	22164624	-0.350442
10025902705	NM_001478	HSG00278273	B4GALNT1	12	56305817	56313252	-0.349641
10026392718	NM_001428	HSG00204330	ENO1	1	8843649	8861367	-0.349371
10031920760	NM_153824	HSG00301819	PYCR1	17	77483559	77488259	-0.347763
10025912350	NM_023079	HSG00302465	UBE2Z	17	44340861	44361415	-0.347042
10025932912	hCT1837082.2	HSG00205743	SLC35E2	1	1612939	1613777	-0.346069
10025909694	NM_080432	HSG00290246	VPS18	15	38973944	38983464	-0.345839
10025916341	hCT2269409	HSG00299888	hCT2269409	17	27393075	27393803	-0.345802
10023821383	NM_004074	HSG00272268	COX8A	11	63498654	63500590	-0.345734
10031920860	NM_080822	HSG00302768	NM_080822	17	1892091	1893474	-0.3457
10025909453	NM_152614	HSG00217032	NM_152614	2	232165855	232167236	-0.344443
10023806289	NM_006579	HSG00255123	EBP	X	48265200	48272046	-0.343861
10025903658	NM_017595	HSG00297748	NKIRAS2	17	37425617	37431180	-0.342826
10023828071	Contig38911_RC	HSG00240215	Contig38911_RC	6	35130499	35131077	-0.341846
10023809539	NM_001355	HSG00314703	DDT	22	22643561	22652019	-0.341566
10025911911	NM_178004	HSG00288826	PRIMA1	14	93257136	93324519	-0.341207
10025904197	NM_030796	HSG00249485	NM_030796	7	55505800	55607694	-0.340958
10023809756	Contig58475_RC	HSG00200791	Contig58475_RC	1	35727878	35839003	-0.340801
10023821659	NM_003746	HSG00278524	DYNLL1	12	119418241	119420680	-0.340137
10025909488	NM_152540	HSG00228188	SCFD2	4	53433908	53926999	-0.340028
10023822207	NM_005945	HSG00204330	ENO1	1	8843650	8850656	-0.339844
10025910486	NM_014908	HSG00262260	TMEM15	9	130747630	130749833	-0.339372
10025904521	NM_000614	HSG00273283	CNTF	11	58146720	58149776	-0.339089
10023821423	NM_020904	HSG00306321	PLEKHA4	19	54032166	54063670	-0.338933
10023846315	NM_080607	HSG00311909	C20orf102	20	35964919	36007159	-0.338538
10025911014	NM_005500	HSG00307902	NM_005500	19	52325983	52405371	-0.338441
10025906557	NM_001384	HSG00209866	DPH2	1	44208239	44211630	-0.33668
10023836792	NM_022755	HSG00261549	IPPK	9	94415286	94472368	-0.336151
10025920808	XM_068955	HSG00432338	XM_068955	6	95332789	95400961	-0.336118
10025904945	NM_032155	HSG00314908	NM_032155	22	41999535	42002359	-0.336007
10025917402	AK025422	HSG00307726	AK025422	19	3661222	3663947	-0.335942
10025934013	hCT12711.2	HSG00436536	hCT12711.2	14	80782084	80782768	-0.335643
10023822254	NM_001659	HSG00277609	ARF3	12	47616259	47637577	-0.335467
10025912086	NM_138762	HSG00307470	BAX	19	54150754	54150846	-0.335197
10023815038	NM_013334	HSG00222131	GMPPB	3	49733935	49736388	-0.334941
10025904671	NM_017449	HSG00204658	EPHB2	1	22910044	23114403	-0.334521
10023828629	NM_032349	HSG00296604	NUDT16L1	16	4683716	4685846	-0.334359
10025906850	NM_006907	HSG00317655	PYCR1	17_random	2308042	2312779	-0.334335
10025912885	NM_005860	HSG00307131	FSTL3	19	627388	634392	-0.334252
10025902567	NM_005819	HSG00205027	STX6	1	179208801	179258669	-0.334116
10025911507	NM_004568	HSG00242833	SERPINB6	6	2893391	2917089	-0.333927
10025907821	NM_005469	HSG00312373	ACOT8	20	43903767	43919442	-0.333712
10025912618	NM_022171	HSG00221209	TCTA	3	49424642	49428912	-0.333453
10025910768	NM_000269	HSG00297628	NME1	17	46585918	46594449	-0.332678
10023833924	AL390078	HSG00306489	SHD	19	4231318	4241719	-0.332474
10023820008	NM_002501	HSG00306540	NFIX	19	12967583	13070609	-0.332344
10023845936	AK025650	HSG00263752	AK025650	9	129026710	129043395	-0.331159
10023842040	NM_024324	HSG00314575	CRELD2	22	48698347	48707178	-0.33111
10023821615	NM_017555	HSG00307945	EGLN2	19	46001817	46006176	-0.331095
10025915055	HSS00081079	HSG00283615	HSS00081079	13	32485503	32488081	-0.331011
10025906306	NM_016391	HSG00237280	NM_016391	5	175743555	175748959	-0.330839
10031920795	ENST00000307106	HSG00220756	SNHG8	3	52545661	52549584	-0.330811
10025909965	NM_139023	HSG00274117	TSPAN32	11	2279814	2295331	-0.330178
10025910835	NM_005660	HSG00254890	SLC35A2	X	48645402	48653861	-0.330081
10023816336	Contig62675_RC	HSG00215450	BOLA3	2	74216051	74228468	-0.329661
10025911028	NM_033557	HSG00306936	YIF1B	19	43487583	43492349	-0.329592
10025923951	hCT2257779	HSG00248676	hCT2257779	7	65613970	65651334	-0.329495
10025906393	NM_001499	HSG00262262	GLE1L	9	130306791	130341975	-0.329424
10025918207	hCT2309101	HSG00273760	OR10W1	11	57751964	57791996	-0.329365
10025906311	NM_021974	HSG00314719	POLR2F	22	36679663	36693752	-0.328979
10025904409	NM_002236	HSG00214881	KCNF1	2	10969513	10971801	-0.328867
10025905807	NM_018380	HSG00295141	DDX28	16	66612674	66615460	-0.328321
10025911928	NM_001383	HSG00298153	DPH1	17	1880155	1893468	-0.328154
10023838076	NM_032323	HSG00202340	TMEM79	1	154519362	154528858	-0.328072
10023812529	NM_016402	HSG00307902	NM_016402	19	52325971	52405287	-0.327955
10023833721	RSE_00000873512	HSG00210356	RSE_00000873512	1	158256836	158257197	-0.327641
10025906502	NM_001382	HSG00272961	DPAGT1	11	118472423	118477995	-0.327592
10023846041	NM_020427	HSG00258889	SLURP1	8	143819364	143820831	-0.327573
10025908031	NM_018648	HSG00289576	NOLA3	15	32421208	32422654	-0.327432
10023843416	NM_031298	HSG00297700	TMEM93	17	3518838	3519711	-0.327218
10023831160	NM_032174	HSG00206764	TOMM40L	1	159462456	159467029	-0.327063
10023823685	NM_004546	HSG00251871	NDUFB2	7	140042949	140052913	-0.326779
10025932718	XM_068532	HSG00431400	XM_068532	5	90808323	90808638	-0.326225
10023834828	NM_052943	HSG00200047	FAM46B	1	27204099	27211914	-0.325616
10031919851	BM664664	HSG00278636	BM664664	12	129473714	129474166	-0.324842
10025908912	NM_004387	HSG00236963	NKX2-5	5	172591743	172594868	-0.324633
10025910537	NM_025263	HSG00241907	PRR3	6	30632641	30639477	-0.324414
10025902713	NM_152344	HSG00298145	LSM12	17	39467529	39499531	-0.32395
10025919690	HSS00307891	HSG00285347	HSS00307891	14	95391637	95402141	-0.32393
10023804755	Contig61254_RC	HSG00277988	PGAM5	12	131807645	131807975	-0.323823
10025926941	XM_166776	HSG00273231	OR10G8	11	123405539	123411369	-0.323352
10025907628	NM_181690	HSG00204431	AKT3	1	241718157	242073176	-0.3232
10025910071	NM_020151	HSG00212531	STARD7	2	96214331	96238290	-0.322929
10025917351	XM_071226	HSG00317200	XM_071226	21	15068492	15069573	-0.322901
10025906497	NM_032316	HSG00221628	NICN1	3	49434769	49441761	-0.322817
10023833429	ENST00000276418	HSG00259851	NEF3	8	24827720	24827972	-0.322812
10023827329	NM_004451	HSG00272452	ESRRA	11	63829619	63840786	-0.322536
10025911004	NM_178465	HSG00312383	TSPYL3	20	30240667	30241733	-0.322017
10025910869	NM_017803	HSG00296055	DUS2L	16	66614704	66670684	-0.321631
10025906114	NM_182744	HSG00202908	NBL1	1	19842312	19857532	-0.321054
10023806319	Contig51006_RC	HSG00215259	FAM11B	2	120695319	120695986	-0.320869
10025906231	NM_013984	HSG00237851	NRG2	5	139215445	139403063	-0.320813
10025934617	hCT1816216	HSG00362845	hCT1816216	8	118294999	118295928	-0.320564
10025911908	NM_024544	HSG00209966	C1orf166	1	20698529	20707241	-0.320198
10023826115	NM_013388	HSG00215018	PREB	2	27207130	27211046	-0.319646
10023850424	AK021527	HSG00410386	AK021527	14	100606576	100609024	-0.319497
10025908470	NM_032971	HSG00312961	PCDH11Y	Y	4928266	5033485	-0.319383
10025908506	NM_004805	HSG00215669	POLR2D	2	128320704	128332174	-0.319165
10025912468	NM_182520	HSG00314393	C22orf15	22	22435207	22438047	-0.31914
10023818607	Contig61848_RC	HSG00310397	Contig61848_RC	NA	NA	NA	-0.318575
10025910362	NM_030914	HSG00263086	C9orf74	9	130173460	130192833	-0.318325
10025910053	NM_000801	HSG00312143	FKBP1A	20	1297622	1321745	-0.317869
10025911957	NM_017574	HSG00301384	RAI1	17	17525511	17655488	-0.31731
10025904002	NM_002488	HSG00237685	NDUFA2	5	140005142	140007424	-0.316768
10025925262	AK098705	HSG00233678	AK098705	5	168372846	168384570	-0.316587
10023840343	ENST00000239532	HSG00381749	ENST00000239532	12	74644864	74645044	-0.316533
10023819338	NM_014760	HSG00220259	TATDN2	3	10265595	10297900	-0.316521
10023819976	NM_000447	HSG00202295	PSEN2	1	225125582	225150420	-0.316433
10025906486	NM_024531	HSG00258197	GPR172A	8	145553032	145555754	-0.31632
10025903056	NM_006693	HSG00251020	CPSF4	7	98874631	98892930	-0.316313
10025910938	NM_021131	HSG00261892	PPP2R4	9	130913064	130951044	-0.316232
10025909195	NM_004442	HSG00204658	EPHB2	1	22910044	23114403	-0.316227
10025909156	NM_024844	HSG00298198	NUP85	17	70713191	70743449	-0.316175
10023845353	NM_031957	HSG00302675	KRTAP1-5	17	36435806	36436980	-0.315992
10025905358	NM_006510	HSG00244055	TRIM27	6	28978758	28999744	-0.315915
10025904112	NM_000294	HSG00296363	PHKG2	16	30667237	30676183	-0.315849
10025913163	NM_032370	HSG00307042	ZNF414	19	8482221	8485032	-0.315842
10025911783	NM_002720	HSG00296598	PPP4C	16	29994884	30004189	-0.315518
10025932952	HSS00060514	HSG00459094	PUS1	12	130975009	130975652	-0.315517
10025902777	NM_032967	HSG00253702	PCDH11X	X	90920959	91025662	-0.315349
10023815742	NM_003253	HSG00315716	TIAM1	21	31238437	31853161	-0.315148
10025910893	NM_017825	HSG00204455	ADPRHL2	1	36327072	36332119	-0.315103
10025903693	NM_015492	HSG00290264	C15orf39	15	73281301	73290911	-0.314994
10025902161	NM_021724	HSG00302850	NR1D1	17	35502566	35510499	-0.314945
10023821622	NM_016463	HSG00238347	CXXC5	5	139008129	139043649	-0.314746
10023806670	NM_017885	HSG00296973	HCFC1R1	16	3012628	3014288	-0.314641
10025904225	NM_175614	HSG00307788	NDUFA11	19	5845685	5855025	-0.314284
10025903206	NM_053004	HSG00314529	GNB1L	22	18155939	18222462	-0.314113
10025932772	HSS00020549	HSG00241548	HSS00020549	6	167498039	167503458	-0.313851
10025909330	NM_004076	HSG00314689	CRYBB3	22	23925824	23933324	-0.313279
10023824541	NM_004889	HSG00251874	ATP5J2	7	98893719	98901744	-0.312681
10025913240	NM_058163	HSG00254918	TSR2	X	54483577	54488453	-0.312446
10025926185	HSS00100150	HSG00281507	HSS00100150	12	66250741	66270034	-0.312372
10025911286	NM_003345	HSG00296661	UBE2I	16	1299638	1315391	-0.311926
10031920626	hCT1840164	HSG00260258	NKX2-6	8	23615493	23620251	-0.311909
10025903953	NM_139022	HSG00274117	TSPAN32	11	2279818	2296006	-0.311905
10025913466	HSS00249925	HSG00231323	HSS00249925	4	36787293	36787373	-0.311868
10033669024	NM_007100	HSG00227608	ATP5I	4	656225	658122	-0.311682
10023828830	NM_006478	HSG00314305	GAS2L1	22	28032996	28038774	-0.311461
10025911425	NM_153227	HSG00294963	NM_153227	16	34113872	34116098	-0.311408
10025912913	NM_000395	HSG00314260	CSF2RB	22	35648167	35664763	-0.311399
10025914640	hCT2332084	HSG00405538	hCT2332084	6	109335376	109335791	-0.311203
10025905590	NM_014484	HSG00311744	MOCS3	20	49008769	49011227	-0.31093
10025915228	hCT8495.2	HSG00447636	hCT8495.2	2	176815084	176815964	-0.310884
10025903429	NM_013442	HSG00263131	STOML2	9	35089892	35093154	-0.310328
10025908999	NM_000212	HSG00301657	ITGB3	17	42686206	42745075	-0.310137
10025913109	NM_001281	HSG00307425	CKAP1	19	41297727	41308689	-0.310029
10023846844	ENST00000285392	HSG00257737	ZNF706	8	102286043	102317777	-0.309874
10025908069	NM_006156	HSG00287059	NEDD8	14	23755911	23771412	-0.309674
10025909611	NM_178860	HSG00301689	SEZ6	17	24306073	24357289	-0.309535
10025906588	NM_016478	HSG00250545	ZC3HC1	7	129445361	129478469	-0.309446
10031920214	NM_207461	HSG00303936	NM_207461	18	72530973	72534580	-0.309445
10023807051	NM_005234	HSG00308307	NR2F6	19	17203694	17217151	-0.309102
10025903552	NM_057157	HSG00268282	CYP26A1	10	94823221	94827631	-0.308872
10025902144	NM_003302	HSG00251043	TRIP6	7	100302885	100309006	-0.308787
10025918384	hCT2271582	HSG00298145	LSM12	17	39467529	39499492	-0.308587
10023848294	NM_052868	HSG00200234	IGSF8	1	158327761	158335032	-0.308109
10023847570	ENST00000267346	HSG00442715	ENST00000267346	14	30859183	30859591	-0.307831
10025905935	NM_002471	HSG00287199	MYH6	14	22921038	22947324	-0.30783
10025908150	NM_181775	HSG00250528	PLXNA4B	7	131820061	131983987	-0.307773
10031920558	NM_214710	HSG00309105	PRSSL1	19	636545	646461	-0.307692
10025903123	NM_004672	HSG00205130	MAP3K6	1	27554256	27565924	-0.307534
10025903498	NM_052984	HSG00277507	CDK4	12	56428271	56432431	-0.307407
10023830752	ENST00000245227	HSG00391748	ENST00000245227	19	54233550	54234321	-0.30732
10025903361	NM_177417	HSG00307041	KLC3	19	50535837	50546618	-0.307287
10025912390	NM_033627	HSG00220878	TREX1	3	48463221	48484047	-0.307065
10025907372	NM_014397	HSG00261918	NEK6	9	126060069	126154538	-0.307007
10025917486	BC035643	HSG00200968	C1orf174	1	3795562	3806671	-0.30697
10025903473	NM_032103	HSG00201119	PPP1R12B	1	200698493	200816903	-0.306839
10025910927	NM_006643	HSG00262296	SDCCAG3	9	138416195	138424875	-0.306813
10025903393	NM_025215	HSG00459094	PUS1	12	130979741	130994355	-0.306797
10025925100	XM_211983	HSG00235652	XM_211983	5	13629674	13678619	-0.306693
10025933177	hCT1848091.1	HSG00357805	PCBP3	21	46103932	46104671	-0.305621
10025925019	hCT1641397.3	HSG00452713	hCT1641397.3	1	27179242	27180050	-0.305617
10023810366	NM_001440	HSG00258927	EXTL3	8	28615071	28667121	-0.30534
10025903026	NM_033120	HSG00236837	NKD2	5	1062167	1091925	-0.304823
10023820075	NM_007100	HSG00227608	ATP5I	4	656225	658122	-0.304779
10025904493	NM_178449	HSG00308095	NM_178449	19	54617482	54618510	-0.30452
10025931721	hCT13483.3	HSG00217473	hCT13483.3	2	23976612	23977543	-0.304394
10025930813	hCT1970835.1	HSG00433032	hCT1970835.1	6	87663463	87664122	-0.304015
10023841328	Contig55446_RC	HSG00300346	Contig55446_RC	17	43381025	43381672	-0.303919
10023834982	BC004544	HSG00258785	CYHR1	8	145645773	145649647	-0.303774
10023836712	Contig52186_RC	HSG00202478	ZBTB7B	1	153257068	153257622	-0.303636
10025909921	NM_018107	HSG00288086	RBM23	14	22439816	22458214	-0.303586
10023838198	ENST00000242429	HSG00299851	ENST00000242429	17	59918101	59918365	-0.303361
10031919960	ENST00000339133	HSG00355733	NANOS3	19	13849061	13852317	-0.303217
10025905034	NM_015201	HSG00257818	BOP1	8	145456863	145485928	-0.30306
10023805581	Contig56541_RC	HSG00260865	DOLPP1	9	130891730	130892535	-0.303007
10023817239	NM_017829	HSG00314499	CECR5	22	15998410	16026177	-0.302568
10025907302	NM_178276	HSG00236637	SERINC5	5	79442805	79587626	-0.302567
10025911656	NM_016504	HSG00297672	MRPL27	17	45800227	45805561	-0.302566
10025905352	NM_014604	HSG00302339	TAX1BP3	17	3512938	3518722	-0.302377
10025906873	NM_014578	HSG00274663	RHOD	11	66580896	66596059	-0.302353
10025923552	hCT23825.2	HSG00434263	OR1D4	17	3090674	3116590	-0.302244
10025906228	NM_004174	HSG00238355	SLC9A3	5	526424	577447	-0.302227
10031920861	ENST00000286823	HSG00432011	ENST00000286823	21	31035974	31036508	-0.302106
10023814650	NM_014019	HSG00297657	CCDC56	17	38203178	38204239	-0.301793
10023826501	NM_012459	HSG00272308	TIMM8B	11	111461081	111462669	-0.301619
10025909927	NM_015636	HSG00216329	EIF2B4	2	27440724	27446828	-0.301488
10023810140	Contig6498	HSG00351467	Contig6498	16	87308829	87309285	-0.301458
10031920724	ENST00000283964	HSG00228050	ENST00000283964	4	69660077	69660226	-0.301031
10025913341	NM_032528	HSG00216200	ST6GAL2	2	106789539	106869982	-0.300926
10023805627	NM_006801	HSG00306465	KDELR1	19	53577638	53586622	-0.300889
10023837024	ENST00000301433	HSG00447506	ENST00000301433	19	56375195	56388023	-0.300722
10025909984	NM_018049	HSG00307003	PLEKHJ1	19	2184154	2187328	-0.300409
10025912867	NM_004045	HSG00237682	ATOX1	5	151102576	151118403	-0.300404
10025927663	XM_065045	HSG00447029	XM_065045	19	18012285	18012620	-0.300372
10025928226	AL117508	HSG00230301	AL117508	4	113594060	113597537	-0.300255
10025922539	D16584	HSG00245923	D16584	7	141776136	141776590	-0.300154
10025906977	NM_144564	HSG00306619	SLC39A3	19	2683524	2691074	-0.300033
10031919950	AF170294	HSG00210556	PTMAP7	2	232281660	232285805	-0.300002
10025935289	HSS00367099	HSG00253587	HSS00367099	X	24236252	24236559	-0.299832
10023813941	Contig62964_RC	HSG00261325	C9orf119	9	130078396	130091088	-0.299779
10025917763	AL137687	HSG00203745	RALGPS2	1	177155084	177155816	-0.299552
10025926418	hCT2307509	HSG00268659	PGAM1	10	99176004	99183190	-0.299478
10025907493	NM_144697	HSG00204396	C1orf51	1	148521852	148526125	-0.299419
10025909951	NM_152635	HSG00268098	OIT3	10	74323344	74362793	-0.299407
10025909190	NM_020457	HSG00296066	THAP11	16	66433713	66435598	-0.29933
10023805630	NM_001235	HSG00272460	SERPINH1	11	74950817	74961492	-0.29917
10023827726	NM_003967	HSG00243874	TAAR5	6	132951505	132952518	-0.299005
10025905524	NM_052896	HSG00201111	CSMD2	1	33752195	34404030	-0.298907
10025906454	NM_032382	HSG00295409	COG8	16	67920024	67931014	-0.298722
10025910278	NM_006230	HSG00251071	POLD2	7	44120811	44129655	-0.29861
10025902141	NM_144683	HSG00298701	DHRS13	17	24248927	24254089	-0.298585
10023806684	AB028986	HSG00355008	USP22	17	20843501	20886944	-0.298454
10025904598	NM_017556	HSG00200296	FBLIM1	1	15957841	15985673	-0.29832
10023806876	NM_014754	HSG00257783	PTDSS1	8	97343342	97415950	-0.298289
10025918838	HSS00292142	HSG00263419	HSS00292142	9	138629367	138629537	-0.298256
10025914586	hCT2323786	HSG00454253	hCT2323786	1	203586971	203587370	-0.298137
10025903706	NM_004704	HSG00222198	RRP9	3	51942485	51950962	-0.298001
10023805997	NM_014481	HSG00254570	APEX2	X	55043504	55050936	-0.29799
10025908482	NM_130783	HSG00271663	TSPAN18	11	44838452	44909452	-0.297956
10023847723	NM_021932	HSG00272018	RIC8A	11	198529	205108	-0.297955
10025916734	AL162045	HSG00298160	AL162045	17	76965657	76968231	-0.297936
10025906048	NM_017588	HSG00318010	WDR5	9	135991030	136014914	-0.297736
10023822348	NM_005175	HSG00297703	ATP5G1	17	44325146	44328229	-0.297678
10025904414	NM_005937	HSG00302413	MLLT6	17	34115400	34136966	-0.297617
10025907672	NM_152326	HSG00288764	ANKRD9	14	102042950	102045881	-0.297514
10023825430	NM_004343	HSG00308235	CALR	19	12910422	12916303	-0.297385
10031919972	NM_198317	HSG00317485	KLHL17	1	885829	890958	-0.297325
10023813487	NM_003036	HSG00206683	SKI	1	2149993	2229316	-0.297258
10025902215	NM_138687	HSG00302288	PIP5K2B	17	34185753	34209684	-0.296928
10023810496	AB028949	HSG00351698	AB028949	1	14797786	15265643	-0.296849
10025902361	NM_172005	HSG00312172	WFDC13	20	43764068	43770868	-0.296763
10025935291	HSS00143197	HSG00278444	HSS00143197	12	124190120	124191135	-0.296661
10023825832	NM_002629	HSG00268659	PGAM1	10	99176016	99183187	-0.296471
10025906526	NM_021830	HSG00269697	PEO1	10	102737301	102744148	-0.296449
10025916627	HSS00168970	HSG00221816	HSS00168970	3	142662577	142663188	-0.296399
10025933062	XM_170339	HSG00439679	XM_170339	7	43040587	43097253	-0.296335
10025909025	NM_144631	HSG00215037	ZNF513	2	27453608	27457097	-0.296289
10023807558	NM_007374	HSG00288774	SIX6	14	60045774	60048276	-0.296273
10025928334	XM_086287	HSG00200503	PTPRV	1	200403801	200425515	-0.296248
10025910242	NM_016319	HSG00276907	COPS7A	12	6703481	6711289	-0.29623
10031919924	NM_198696	HSG00315891	KRTAP10-3	21	44802333	44803071	-0.296112
10025911457	NM_004928	HSG00315798	C21orf2	21	44573254	44583574	-0.296039
10025924648	XM_066731	HSG00252378	XM_066731	X	53159032	53173836	-0.295967
10025918194	XM_212390	HSG00412281	XM_212390	12	64452277	64679450	-0.295822
10023837493	ENST00000297971	HSG00424232	FAM22G	9	98712178	98712505	-0.295668
10025914808	XM_171770	HSG00431822	XM_171770	16	53944169	53960844	-0.295517
10025906472	NM_005092	HSG00208052	TNFSF18	1	171277073	171286679	-0.29551
10025923942	HSS00082203	HSG00288369	ESR2	14	63868683	63868788	-0.29547
10025907840	NM_032862	HSG00257868	TIGD5	8	144751363	144753627	-0.295435
10025910057	NM_016944	HSG00251803	TAS2R4	7	141124757	141125657	-0.295103
10025908739	NM_000375	HSG00269005	UROS	10	127467141	127501757	-0.295035
10025907811	NM_005782	HSG00302746	THOC4	17	77439016	77442758	-0.294937
10025908045	NM_015517	HSG00272430	MIZF	11	118497497	118510974	-0.294876
10025912383	NM_181647	HSG00220182	NM_181647	3	53099055	53099429	-0.294784
10031920747	AF092923	HSG00354836	ATP5L2	22	41365752	41366551	-0.294569
10023844263	NM_032737	HSG00305684	LMNB2	19	2379164	2407958	-0.294464
10025915927	hCT1639908.2	HSG00282972	hCT1639908.2	13	106113785	106114301	-0.294462
10033668870	NM_006389	HSG00270943	HYOU1	11	118420109	118433122	-0.294406
10023850322	NM_023112	HSG00287508	OTUB2	14	93562476	93585027	-0.294285
10025909416	NM_012121	HSG00302861	CDC42EP4	17	68791358	68819738	-0.294224
10025929520	AK055186	HSG00460741	HLA-DMA	6	33039049	33044246	-0.294157
10025927652	XM_101809	HSG00433875	XM_101809	14	81766157	81843060	-0.294127
10023806265	NM_014861	HSG00294918	ATP2C2	16	82995533	83055107	-0.294119
10025920851	hCT1845721.2	HSG00222556	hCT1845721.2	3	21959061	21996331	-0.294079
10023831069	NM_053005	HSG00273772	NM_053005	11	1447268	1742077	-0.294035
10025902191	NM_001130	HSG00308333	AES	19	3003907	3013371	-0.293997
10023829035	NM_022042	HSG00227216	SLC26A1	4	971446	977183	-0.293712
10023832258	NM_030978	HSG00263258	ARPC5L	9	126671304	126679516	-0.293661
10025904852	NM_147162	HSG00263004	IL11RA	9	34643931	34650815	-0.293617
10025905480	NM_013370	HSG00295475	OSGIN1	16	82540172	82557437	-0.293591
10025905309	NM_022762	HSG00236825	RMND5B	5	177490633	177508084	-0.293581
10025903364	NM_001989	HSG00251062	EVX1	7	27248688	27252717	-0.293506
10025905464	NM_005027	HSG00306258	PIK3R2	19	18125015	18142344	-0.29349
10025917006	HSS00332497	HSG00317198	HSS00332497	21	34684630	34685320	-0.293324
10025906973	NM_032111	HSG00244384	MRPL14	6	44189349	44203169	-0.293307
10023806299	NM_006142	HSG00205848	SFN	1	27062219	27063534	-0.292856
10025907361	NM_025204	HSG00314328	TRABD	22	48966486	48980154	-0.292805
10025904724	NM_000674	HSG00208215	ADORA1	1	201326404	201403155	-0.292781
10025906820	NM_152658	HSG00308294	THAP8	19	41217726	41237504	-0.292739
10025917899	XM_212496	HSG00442592	XM_212496	3	118065662	118087756	-0.292548
10025906188	NM_002833	HSG00290233	PTPN9	15	73546515	73658680	-0.29203
10025907651	NM_025071	HSG00298665	NM_025071	17	72936491	72938667	-0.291675
10025917287	XM_069609	HSG00249810	OR9A2	7	142433408	142434107	-0.291552
10023829423	ENST00000266550	HSG00281438	ENST00000266550	12	6249595	6249852	-0.291312
10023847613	NM_032294	HSG00302299	CAMKK1	17	3710373	3743086	-0.291288
10025904928	NM_003313	HSG00258607	TSTA3	8	144765932	144770039	-0.291096
10025912221	NM_012318	HSG00227746	LETM1	4	1784557	1827772	-0.290731
10025912970	NM_033452	HSG00298109	TRIM47	17	71381841	71386251	-0.290694
10025908494	NM_006405	HSG00288122	TM9SF1	14	23728199	23734722	-0.290293
10025912908	NM_173586	HSG00273656	NM_173586	11	62642569	62668269	-0.290277
10025927669	BC032840	HSG00279111	BC032840	12	56549884	56576532	-0.290143
10025912143	NM_022071	HSG00259918	SH2D4A	8	19215486	19297594	-0.29011
10025909933	NM_024072	HSG00277181	DDX54	12	112079368	112107667	-0.290046
10023826096	Contig51986_RC	HSG00261339	PTRH1	9	129516035	129517100	-0.289993
10025916171	AK094048	HSG00201828	AK094048	1	53352835	53356869	-0.289544
10023815195	Contig38604_RC	HSG00259342	Contig38604_RC	8	6460532	6460907	-0.289477
10023838281	ENST00000293981	HSG00296920	ENST00000293981	16	2873318	2889356	-0.289446
10031920868	BU739822	HSG00274665	NUDT22	11	63756781	63758326	-0.289439
10025916645	BC015457	HSG00203719	BC015457	1	202604188	202605470	-0.289328
10025920611	HSS00011289	HSG00269759	HSS00011289	10	70590472	70590941	-0.289144
10025903931	NM_173679	HSG00456313	SSPO	7	149152583	149161998	-0.289006
10025911273	NM_022156	HSG00298726	DUS1L	17	77609040	77616969	-0.288948
10025927271	HSS00092878	HSG00294170	HSS00092878	16	8720485	8721139	-0.288855
10025905266	NM_004461	HSG00308312	FARSLA	19	12894293	12905522	-0.288747
10023829096	NM_030819	HSG00295991	GFOD2	16	66265944	66310720	-0.288589
10031920466	BQ011971	HSG00314663	TOMM22	22	37410152	37410438	-0.288486
10025922378	BC017893	HSG00296578	BC017893	16	79218950	79219777	-0.288371
10025924729	HSS00174155	HSG00308353	HSS00174155	19	21562069	21562530	-0.288342
10023816456	NM_014206	HSG00272310	C11orf10	11	61313180	61316661	-0.288315
10025910734	NM_145806	HSG00269089	ZNF511	10	134972412	134976656	-0.288177
10025904400	NM_001441	HSG00202985	FAAH	1	46632578	46652099	-0.288015
10025929799	HSS00085187	HSG00455211	HSS00085187	16	175745	177444	-0.287918
10023817306	NM_003362	HSG00276659	UNG	12	108020389	108033181	-0.287808
10025928700	HSS00001179	HSG00275809	HSS00001179	11	46653538	46654142	-0.287792
10025932363	hCT2253771	HSG00238077	hCT2253771	5	133066748	133151973	-0.287692
10025928437	hCT1828961.1	HSG00238672	hCT1828961.1	6	2990608	2991031	-0.287562
10025904545	NM_001950	HSG00295905	E2F4	16	65783568	65790321	-0.287562
10025917761	HSS00227285	HSG00297569	HSS00227285	16	15537937	15538305	-0.287356
10023845826	BC017488	HSG00295257	BC017488	16	29882060	29891869	-0.287265
10025910181	NM_153241	HSG00227262	NM_153241	4	35934534	35951957	-0.287233
10025910546	NM_145043	HSG00257721	NEIL2	8	11664665	11682263	-0.287082
10023833354	NM_025140	HSG00276900	CCDC92	12	122986907	123023116	-0.286998
10025928853	hCT2307281	HSG00268659	PGAM1	10	99176024	99183184	-0.286943
10025915770	BC039496	HSG00314851	BC039496	22	40995702	41000811	-0.286925
10025920083	HSS00003610	HSG00240201	HSS00003610	6	169104630	169106353	-0.286909
10025906077	NM_005705	HSG00274117	TSPAN32	11	2280513	2296006	-0.286849
10031920545	hCT2281180	HSG00461582	FKBP1C	6	63979317	63980900	-0.28681
10033668860	NM_001152	HSG00254974	SLC25A5	X	118486436	118489307	-0.286754
10031920480	hCT7683	HSG00459630	hCT7683	16	3484516	3485422	-0.286745
10025904415	NM_031266	HSG00236850	HNRPAB	5	177564113	177570789	-0.286619
10023841958	AK055947	HSG00264291	SHB	9	37905895	37907930	-0.286563
10023824362	NM_000485	HSG00296923	APRT	16	87403379	87405843	-0.286353
10025925392	hCT1648780.1	HSG00270512	hCT1648780.1	10	131589373	131590432	-0.28635
10025930055	XM_087939	HSG00455481	XM_087939	13	40856668	40857291	-0.286335
10025906792	NM_006057	HSG00315770	B3GALT5	21	39951123	39956685	-0.28603
10025910832	NM_013299	HSG00273728	SAC3D1	11	64564980	64568875	-0.286018
10023820413	Contig26584_RC	HSG00394049	Contig26584_RC	2	26807123	26807564	-0.285981
10025933245	AK023036	HSG00266561	C10orf75	10	102123589	102133115	-0.285958
10025908628	NM_016466	HSG00213886	ANKRD39	2	96877506	96887475	-0.28593
10025912786	NM_017765	HSG00209198	PQLC2	1	19511326	19528380	-0.285917
10023813406	Contig40664_RC	HSG00237400	BRD8	5	137503355	137503750	-0.28583
10025903111	NM_016426	HSG00314270	GTSE1	22	45071475	45108257	-0.285825
10025908295	NM_152690	HSG00262723	DPM2	9	129737198	129739956	-0.285763
10025906983	NM_006764	HSG00220850	IFRD2	3	50300124	50304923	-0.285722
10025926011	hCT1648436.3	HSG00282987	hCT1648436.3	13	20573862	20576482	-0.285584
10025909807	NM_020944	HSG00261319	GBA2	9	35726863	35739225	-0.285462
10025922645	hCT1839000.1	HSG00352435	hCT1839000.1	3	186363379	186381198	-0.285458
10025916159	hCT2317809	HSG00260918	EHMT1	9	139881686	139882195	-0.28534
10025912139	NM_003307	HSG00315708	TRPM2	21	44597911	44687392	-0.285189
10025906553	NM_001052	HSG00312365	SSTR4	20	22964120	22965286	-0.285151
10023809984	NM_012456	HSG00272203	TIMM10	11	57052511	57054808	-0.284985
10023821737	NM_001466	HSG00298658	FZD2	17	39990450	39992433	-0.284877
10023823137	NM_015584	HSG00302891	POLDIP2	17	23697786	23708693	-0.284782
10025912209	NM_007254	HSG00306048	PNKP	19	55056273	55062630	-0.284778
10025902999	NM_015699	HSG00204856	AHDC1	1	27733778	27747806	-0.284602
10025911667	NM_012265	HSG00314504	RHBDD3	22	27985843	27993914	-0.284557
10025902463	NM_002896	HSG00273714	RBM4	11	66162713	66170516	-0.284541
10023848304	NM_030975	HSG00302794	KRTAP9-3	17	36642277	36666141	-0.284532
10025904716	NM_013985	HSG00237851	NRG2	5	139219657	139403063	-0.284438
10025910874	NM_178841	HSG00296088	RNF166	16	87290409	87300301	-0.284383
10025905688	NM_080605	HSG00208983	B3GALT6	1	1157507	1160281	-0.284226
10025903878	NM_020750	HSG00243035	XPO5	6	43598052	43651642	-0.284149
10025908657	NM_018971	HSG00219552	GPR27	3	71885890	71887017	-0.284099
10025914536	BC040156	HSG00203187	BC040156	1	200365806	200367176	-0.284098
10025904896	NM_006295	HSG00456301	VARS	6	31853277	31871691	-0.284054
10025903863	NM_014042	HSG00274746	C11orf51	11	71498282	71501474	-0.283998
10025911608	NM_144615	HSG00306956	TMIGD2	19	4243228	4253428	-0.283971
10025932271	HSS00212515	HSG00354486	HSS00212515	1	228205099	228209532	-0.283905
10025904444	NM_015670	HSG00298127	SENP3	17	7406051	7416005	-0.283902
10023820266	NM_014287	HSG00294579	NOMO1	16	14835143	14897514	-0.283811
10025903605	NM_032376	HSG00302168	TMEM101	17	39444082	39447871	-0.283681
10023818099	NM_004545	HSG00287072	NDUFB1	14	91652222	91657906	-0.283556
10023823763	Contig14197_RC	HSG00312650	Contig14197_RC	20	48215973	48216033	-0.283549
10023840437	NM_016170	HSG00216537	TLX2	2	74595118	74597398	-0.283545
10023839456	NM_024083	HSG00298738	ASPSCR1	17	77528714	77568569	-0.283499
10025902546	NM_005553	HSG00274697	KRTAP5-9	11	70937113	70938137	-0.283421
10025913879	hCT2301514	HSG00442258	hCT2301514	9	33278229	33279991	-0.283302
10025904725	NM_016138	HSG00295344	COQ7	16	18986427	18998851	-0.283255
10023827759	Contig46954_RC	HSG00254492	PNMA3	X	151978602	151979477	-0.283248
10025929332	hCT2294329	HSG00458693	hCT2294329	2	136803339	136803850	-0.283219
10025911405	NM_020313	HSG00295877	CIAPIN1	16	56019587	56038870	-0.283204
10025904382	NM_172370	HSG00285044	DAOA	13	104916592	104941383	-0.282896
10023824345	NM_005789	HSG00302440	PSME3	17	38238948	38249301	-0.282852
10025907180	NM_013400	HSG00249475	REPIN1	7	149698793	149702059	-0.282727
10025906970	NM_006392	HSG00311914	NOL5A	20	2581253	2587038	-0.282718
10025904200	NM_004273	HSG00268753	CHST3	10	73394125	73443318	-0.282647
10025907318	NM_058188	HSG00315865	C21orf67	21	45179070	45184188	-0.282641
10031920022	ENST00000344843	HSG00208017	MRPL20	1	1327155	1332490	-0.282612
10023815859	NM_006303	HSG00251421	NM_006303	7	6015407	6029990	-0.28259
10025911159	NM_145283	HSG00263002	C9orf121	9	90339839	90380521	-0.282368
10025910656	NM_178580	HSG00311902	HM13	20	29565901	29621029	-0.282352
10025913204	NM_024099	HSG00274157	C11orf48	11	62186864	62195817	-0.282341
10025918261	hCT2282674	HSG00308573	hCT2282674	19	14899163	14904418	-0.282314
10023822092	NM_004397	HSG00271002	DDX6	11	118125622	118167082	-0.282212
10023843461	NM_024036	HSG00272305	LRFN4	11	66381548	66384521	-0.282209
10025906877	NM_173161	HSG00213498	IL1F10	2	113542017	113549896	-0.282202
10025913304	NM_015488	HSG00213116	PNKD	2	218843459	218919759	-0.282182
10031920733	hCT16728	HSG00309251	WTIP	19	39664389	39683914	-0.282172
10023807092	AB002373	HSG00456066	RUSC2	9	35480123	35551889	-0.282033
10025906125	NM_145319	HSG00205130	MAP3K6	1	27554263	27565421	-0.282019
10025903113	NM_130761	HSG00306932	MADCAM1	19	447489	456342	-0.281961
10025909099	NM_080748	HSG00311232	C20orf52	20	33750805	33752315	-0.281878
10025904051	NM_148896	HSG00297742	NPB	17_random	2419735	2420206	-0.281723
10023819996	Contig36071	HSG00216991	TMEM150	2	85678720	85679213	-0.281652
10025917953	AK057697	HSG00230846	AK057697	4	170000117	170002473	-0.281325
10023825251	NM_001569	HSG00253966	IRAK1	X	152929150	152938536	-0.281292
10031920744	U00956	HSG00430423	U00956	NA	NA	NA	-0.281202
10031920588	ENST00000324290	HSG00454537	ENST00000324290	17	20293878	20311375	-0.281104
10023837187	NM_031926	HSG00432940	TTTY5	Y	22852333	22854411	-0.281077
10031919727	BU729963	HSG00314721	RBX1	22	39677345	39698611	-0.280978
10031920873	ENST00000180173	HSG00259295	MTMR7	8	17199923	17315207	-0.28089
10033668580	NM_020795	HSG00301670	NLGN2	17	7252225	7263903	-0.28088
10025903426	NM_147160	HSG00262806	OPRS1	9	34624719	34627768	-0.280779
10025904145	NM_052821	HSG00318010	WDR5	9	135994734	136014914	-0.280742
10025905629	NM_002589	HSG00227345	PCDH7	4	30331134	30341936	-0.280565
10025906611	NM_152657	HSG00307523	GGN	19	43566831	43570508	-0.280532
10031919795	NM_001005490	HSG00350486	OR6C74	12	53927338	53928276	-0.280369
10025907802	NM_006319	HSG00296060	CDIPT	16	29777179	29782012	-0.280365
10025906107	NM_000086	HSG00296305	CLN3	16	28396101	28410717	-0.280342
10025911185	NM_018172	HSG00272968	FAM86C	11	71176230	71189930	-0.280256
10025902426	NM_182682	HSG00297669	UBE2G1	17	4119262	4216718	-0.280244
10025903556	NM_014652	HSG00206101	IPO13	1	44185229	44206011	-0.280237
10033668471	NM_013307	HSG00430145	NM_013307	NA	NA	NA	-0.280181
10025907615	NM_003310	HSG00216310	TSSC1	2	3171749	3360605	-0.280166
10023823577	NM_016171	HSG00213355	PTMA	2	232281660	232285805	-0.280012
10025911041	NM_173573	HSG00272933	C11orf35	11	544857	550779	-0.27992
10023844131	NM_024698	HSG00271978	SLC25A22	11	780475	786221	-0.279918
10023816312	Contig21407_RC	HSG00253278	Contig21407_RC	X	12132769	12133131	-0.27985
10025934386	hCT24591.1	HSG00206648	ECHDC2	1	53158639	53159004	-0.279777
10023818070	NM_001665	HSG00274176	RHOG	11	3804787	3818760	-0.279763
10023821272	AF000560	HSG00308479	ZNF787	19	61290548	61306407	-0.279706
10023807883	NM_017585	HSG00261937	SLC2A6	9	135326040	135334039	-0.279624
10026396263	NM_002231	HSG00273689	CD82	11	44543716	44597889	-0.279534
10025905785	NM_005698	HSG00204982	SCAMP3	1	153492394	153498819	-0.279465
10023828089	NM_002969	HSG00314548	MAPK12	22	49033457	49042216	-0.279458
10023849249	NM_012083	HSG00268295	FRAT2	10	99082244	99084448	-0.279383
10023824789	NM_004603	HSG00250509	STX1A	7	72751476	72771924	-0.279321
10031920263	hCT2275836	HSG00317366	hCT2275836	1	1523259	1524907	-0.279313
10023811560	NM_001303	HSG00302461	COX10	17	13913443	14052717	-0.279169
10023820569	NM_004927	HSG00272917	MRPL49	11	64646303	64651417	-0.279096
10023846530	ENST00000301742	HSG00296545	ENST00000301742	16	2988851	2990467	-0.279062
10023810265	NM_005380	HSG00202908	NBL1	1	19843401	19857532	-0.279038
10025916558	hCT14349.1	HSG00460478	hCT14349.1	18	50187110	50187564	-0.278998
10025922338	XM_060249	HSG00431347	XM_060249	1	58957835	58994078	-0.278842
10033668510	NM_016354	HSG00311673	SLCO4A1	20	60744241	60774092	-0.278826
10023819637	NM_014623	HSG00243992	MEA1	6	43087946	43089596	-0.278743
10025903157	NM_013323	HSG00297766	SNX11	17	43539945	43555104	-0.278515
10023822422	NM_000151	HSG00302450	G6PC	17	38306340	38318912	-0.278487
10025921796	HSS00046089	HSG00282123	HSS00046089	12	71796011	71823881	-0.27801
10025913025	NM_016069	HSG00297006	NM_016069	16	4330253	4341301	-0.27795
10023845283	NM_032882	HSG00254499	PNMA6A	X	151991520	151994057	-0.277884
10025906763	NM_175573	HSG00312170	ADRM1	20	60311421	60317311	-0.277812
10025909732	NM_024827	HSG00221708	HDAC11	3	13496823	13521834	-0.27766
10025907106	NM_145200	HSG00273765	CABP4	11	66979393	66983261	-0.27749
10025911021	NM_016633	HSG00297011	ERAF	16	31446703	31447624	-0.277489
10031919876	ENST00000219478	HSG00294934	ZNF500	16	4740816	4757167	-0.277477
10025924314	HSS00041400	HSG00253344	HSS00041400	X	100876602	100876725	-0.277475
10025904136	NM_152307	HSG00288463	C14orf172	14	103065261	103072135	-0.277401
10025920384	hCT1654655.2	HSG00442842	hCT1654655.2	2	230274753	230275109	-0.277307
10025921736	HSS00241657	HSG00227847	HSS00241657	NA	NA	NA	-0.277297
10023831276	NM_021805	HSG00273679	SIGIRR	11	395715	407397	-0.277245
10023822378	Contig375_RC	HSG00234582	Contig375_RC	5	178470460	178471571	-0.277193
10031920259	NM_207453	HSG00358212	NM_207453	17	18255197	18258419	-0.277185
10025907535	NM_173091	HSG00311636	NFATC2	20	49441172	49592665	-0.27708
10025909005	NM_017848	HSG00253731	FAM120C	X	54115317	54226416	-0.277079
10025912973	NM_024068	HSG00277614	OBFC2B	12	54904773	54909785	-0.277014
10023809477	NM_006860	HSG00314670	RABL4	22	35484200	35502060	-0.276883
10025927964	hCT1646222.3	HSG00415012	hCT1646222.3	X	100739144	100739674	-0.276673
10025909292	NM_004814	HSG00205651	WDR57	1	31505107	31542198	-0.276613
10025906754	NM_017963	HSG00238192	SH3PXD2B	5	171693109	171694893	-0.276611
10025905451	NM_181698	HSG00268650	C10orf9	10	35575958	35898672	-0.276581
10025931230	XM_174829	HSG00449986	XM_174829	6	3535080	3535186	-0.276521
10025933376	XM_212224	HSG00261227	XM_212224	9	131136005	131144143	-0.27645
10025912709	NM_006369	HSG00207412	LRRC41	1	46516659	46541625	-0.276369
10023810695	NM_013307	HSG00430145	NM_013307	NA	NA	NA	-0.276367
10025920662	AF090945	HSG00200148	AF090945	1	116900391	116901489	-0.276349
10033668891	NM_007253	HSG00308290	CYP4F8	19	15587424	15601445	-0.276256
10025913016	NM_020180	HSG00304002	BRUNOL4	18	33077827	33399941	-0.276218
10025902792	NM_152496	HSG00200071	MANEAL	1	38033746	38039807	-0.276131
10025922189	HSS00011044	HSG00216761	HSS00011044	2	80110678	80111465	-0.276057
10023828478	AK024427	HSG00232519	TSPAN17	5	176007103	176018660	-0.276051
10023815473	NM_004341	HSG00214315	CAD	2	27293761	27320157	-0.275972
10023824944	Contig23074_RC	HSG00224280	Contig23074_RC	3	44014580	44014922	-0.275931
10023806884	NM_003213	HSG00277247	TEAD4	12	2938756	3020102	-0.275896
10023836843	NM_138463	HSG00302777	TLCD1	17	24075502	24077353	-0.275858
10025914147	hCT2315485	HSG00356836	hCT2315485	13	45962985	45963403	-0.275814
10023806193	Contig43974_RC	HSG00456273	FOXD3	1	63559149	63559718	-0.275811
10023819000	Contig26743_RC	HSG00455175	Contig26743_RC	2	238854889	238855341	-0.275741
10023822080	Contig47081_RC	HSG00248607	Contig47081_RC	7	97388560	97388986	-0.275706
10025919301	XM_167955	HSG00285098	XM_167955	13	23361025	23364243	-0.275604
10025911403	NM_016016	HSG00302210	SLC25A39	17	39752521	39757658	-0.275559
10023815952	Contig13173_RC	HSG00208250	Contig13173_RC	1	31898170	31898643	-0.27555
10025903970	NM_014110	HSG00200097	PPP1R8	1	28029879	28050770	-0.275444
10023837930	NM_025094	HSG00308244	NM_025094	19	7839605	7842097	-0.275395
10023819949	NM_019559	HSG00228967	F11	4	187424271	187446928	-0.275271
10025905134	NM_006361	HSG00302605	HOXB13	17	44157124	44161110	-0.275193
10023846845	AK074041	HSG00311562	DNAJC5	20	62031168	62037805	-0.275107
10025908795	NM_012483	HSG00213967	GNLY	2	85775059	85779391	-0.274941
10025907704	NM_004257	HSG00213099	TGFBRAP1	2	105249973	105312561	-0.27493
10025907514	NM_014286	HSG00261015	FREQ	9	131974677	132038724	-0.274919
10025906559	NM_004053	HSG00242557	BYSL	6	41996942	42008760	-0.274812
10025912102	NM_004913	HSG00295143	C16orf7	16	88301042	88313278	-0.274807
10023807237	NM_021018	HSG00244484	HIST1H3F	6	26358348	26358814	-0.274751
10025906340	NM_005833	HSG00263039	RABEPK	9	127002877	127036258	-0.274712
10023808787	Contig24650_RC	HSG00461522	Contig24650_RC	2	47149115	47149505	-0.274607
10025907954	NM_080648	HSG00288753	APEX1	14	19993129	19995765	-0.274375
10033668886	NM_000497	HSG00258110	CYP11B1	8	143950776	143958238	-0.274339
10025902877	NM_133168	HSG00306630	NM_133168	19	59289746	59295960	-0.27425
10025915620	HSS00146756	HSG00204976	HSS00146756	1	216750060	216765943	-0.273899
10023810593	NM_006694	HSG00204997	JTB	1	152213370	152217075	-0.273767
10025918165	hCT29001.3	HSG00455614	hCT29001.3	7	32477573	32478671	-0.273715
10025907236	NM_173614	HSG00294577	NOMO2	16	18418683	18480935	-0.273648
10025909435	NM_004886	HSG00307525	APBA3	19	3701770	3712673	-0.273576
10025931058	hCT1952039.1	HSG00415174	hCT1952039.1	3	151439175	151440688	-0.273575
10025926878	hCT2329466	HSG00287367	LRRC9	14	59456286	59522389	-0.273568
10025912848	NM_006712	HSG00250561	FASTK	7	150404640	150408884	-0.273384
10025935477	XM_069726	HSG00250874	XM_069726	7	62151918	62166099	-0.273333
10025909248	NM_003639	HSG00254527	IKBKG	X	153429255	153446454	-0.273295
10025914182	HSS00183722	HSG00402880	HSS00183722	1	214443994	214444330	-0.273164
10025924722	XM_212456	HSG00449876	XM_212456	2	68499623	68526385	-0.273154
10025925645	XM_063287	HSG00285687	XM_063287	14	22581221	22583278	-0.273098
10023810374	Contig33201_RC	HSG00249929	Contig33201_RC	7	2257931	2258298	-0.273078
10025911192	NM_003140	HSG00312988	SRY	Y	2714896	2715792	-0.273057
10025904045	NM_020167	HSG00236542	NMUR2	5	151751302	151765017	-0.273017
10025905625	NM_003001	HSG00206469	SDHC	1	159550789	159601157	-0.272963
10023813666	Contig45975_RC	HSG00358413	Contig45975_RC	10	3363180	3363913	-0.272581
10025927138	hCT1828439.2	HSG00381597	hCT1828439.2	1	203861233	203862322	-0.272568
10025930095	AK055865	HSG00314692	RPS19BP1	22	38255047	38258044	-0.272406
10025931393	hCT2289764	HSG00358564	hCT2289764	19	7849518	7851123	-0.272188
10025930043	HSS00020751	HSG00459916	HSS00020751	10	38131056	38131686	-0.271926
10025912683	NM_032304	HSG00296279	HAGHL	16	717266	719716	-0.271903
10025911231	NM_006505	HSG00306251	PVR	19	49839065	49858689	-0.271771
10023832617	AB058735	HSG00354700	SPIRE2	16	88443774	88464295	-0.271751
10025919012	AK057419	HSG00219325	AK057419	2	96238408	96272086	-0.271654
10023850825	ENST00000298828	HSG00430813	ENST00000298828	11	46120902	46121718	-0.271639
10023825730	Contig54761_RC	HSG00208896	CAMTA1	1	6768145	6854692	-0.271541
10025904689	NM_006067	HSG00296057	COX4NB	16	84369736	84390601	-0.271439
10025929199	XM_069040	HSG00435506	XM_069040	6	132143656	132170476	-0.271425
10025906057	NM_001921	HSG00229520	DCTD	4	184048238	184075624	-0.271424
10025903385	NM_138276	HSG00453442	C6orf25	6	31799139	31800829	-0.271396
10025923322	HSS00390402	HSG00354467	HSS00390402	7	127275638	127276361	-0.271292
10025906098	NM_022076	HSG00255151	DUSP21	X	44588193	44589076	-0.271262
10023834264	NM_138697	HSG00203645	TAS1R1	1	6538020	6562403	-0.271239
10025927530	hCT18656.3	HSG00408774	hCT18656.3	19	14460757	14461703	-0.271202
10023824335	Contig9755_RC	HSG00216367	Contig9755_RC	2	55023662	55024080	-0.271067
10025913365	NM_014224	HSG00274135	PGA5	11	60765244	60775489	-0.271066
10023815847	Contig29362_RC	HSG00272457	ANKRD13D	11	66816214	66816669	-0.270955
10025906822	NM_176827	HSG00279009	NM_176827	12	119204488	119204900	-0.270942
10025903976	NM_030768	HSG00217014	ILKAP	2	238743782	238777063	-0.270892
10023813930	NM_005827	HSG00302671	SLC35B1	17	45133688	45140281	-0.270828
10025905001	NM_023924	HSG00236983	BRD9	5	916855	945915	-0.270693
10023837774	NM_138802	HSG00213302	ZFAND2B	2	219779781	219782613	-0.270641
10025908474	NM_005377	HSG00442333	NM_005377	X	106402346	106405298	-0.270604
10023836858	NM_032635	HSG00307763	TMEM147	19	40728384	40730268	-0.270578
10031919712	AK074045	HSG00352772	FBF1	17	71417519	71448816	-0.270536
10025913837	HSS00122561	HSG00303764	B4GALT6	18	27519616	27520113	-0.270438
10025904549	NM_145718	HSG00262216	TRAF2	9	138900785	138940880	-0.270427
10023818531	NM_018188	HSG00209259	ATAD3A	1	1437417	1459927	-0.270297
10023805073	NM_005550	HSG00294833	KIFC3	16	56349631	56393940	-0.270281
10023805648	NM_005148	HSG00302337	UNC119	17	23897851	23903770	-0.270263
10025907781	NM_007076	HSG00277139	NM_007076	12	107433180	107437510	-0.270215
10023840763	NM_032510	HSG00303803	PARD6G	18	76016113	76106388	-0.270214
10025912232	NM_014441	HSG00306077	SIGLEC9	19	56319976	56325378	-0.270188
10025931061	hCT1847890.2	HSG00434002	hCT1847890.2	12	20163408	20188085	-0.270055
10031920221	NM_199129	HSG00311874	NM_199129	20	48173716	48203667	-0.270047
10025918447	BC034927	HSG00292099	BC034927	15	56600801	56602860	-0.269942
10025912815	NM_181708	HSG00277483	NM_181708	12	48517826	48523142	-0.269938
10025905038	NM_016041	HSG00302715	DERL2	17	5318336	5330218	-0.269851
10023840290	U84528	HSG00314954	U84528	22	17360093	17360331	-0.269824
10025907804	NM_001680	HSG00272244	FXYD2	11	117195999	117200644	-0.269799
10023807140	NM_014172	HSG00260863	PHPT1	9	138863366	138865309	-0.269752
10025925766	BC014230	HSG00260237	C8orf75	8	29634693	29661544	-0.26974
10025928498	hCT1830328.2	HSG00431332	hCT1830328.2	13	18624594	18643337	-0.269694
10023828001	Contig47339_RC	HSG00206545	UCK2	1	164147018	164147479	-0.26967
10025902367	NM_015720	HSG00221226	PODXL2	3	128830749	128874335	-0.269581
10025926642	hCT2319415	HSG00457311	hCT2319415	3	131283363	131300487	-0.269533
10023805450	Contig15635_RC	HSG00275437	Contig15635_RC	11	130567772	130568149	-0.269523
10025906958	NM_015327	HSG00205063	SMG5	1	154485640	154519240	-0.269508
10023810896	NM_006129	HSG00257792	BMP1	8	22078863	22125782	-0.269388
10025906402	NM_080738	HSG00209008	EDARADD	1	234625338	234714631	-0.269362
10025911718	NM_016062	HSG00296969	FAM96B	16	65523466	65525804	-0.269216
10025913232	NM_001485	HSG00217049	GBX2	2	236739045	236741391	-0.268993
10025924656	hCT1764853.2	HSG00251235	hCT1764853.2	7	4999768	5004324	-0.26891
10023809501	NM_013399	HSG00295160	C16orf5	16	4500741	4504857	-0.268878
10025908198	NM_145738	HSG00314691	SYNGR1	22	38090120	38103861	-0.268802
10023804798	NM_003532	HSG00244487	HIST1H3E	6	26333361	26333822	-0.268761
10025907608	NM_003544	HSG00244540	HIST1H4B	6	26135103	26135459	-0.268727
10031920792	BX640978	HSG00276377	PCNXL3	11	65150899	65161352	-0.268637
10026391016	NM_002382	HSG00288123	MAX	14	64611597	64638980	-0.26861
10025904433	NM_018129	HSG00297768	PNPO	17	43373935	43380653	-0.268532
10023828168	Contig31661_RC	HSG00395573	Contig31661_RC	17	7530357	7530780	-0.268488
10023848086	NM_024122	HSG00255115	FAM121B	X	23761397	23835955	-0.26847
10023826790	Contig45298_RC	HSG00454583	Contig45298_RC	7_random	530531	531023	-0.26841
10025916147	HSS00001400	HSG00348017	HSS00001400	16	2641246	2641922	-0.26838
10025905915	NM_145249	HSG00287046	FAM14B	14	93617427	93638808	-0.268329
10025907966	NM_147157	HSG00262806	OPRS1	9	34624719	34627768	-0.268262
10023850519	NM_032340	HSG00244436	C6orf125	6	33773323	33787482	-0.268258
10025910661	NM_138924	HSG00307348	GAMT	19	1349607	1352552	-0.268154
10023827727	NM_003534	HSG00244482	HIST1H3G	6	26379125	26379591	-0.268151
10025902756	NM_001641	HSG00288753	APEX1	14	19993129	19995765	-0.268135
10025907176	NM_018053	HSG00202357	XKR8	1	28159090	28167191	-0.268036
10025913007	NM_175900	HSG00295343	C16orf54	16_random	41079	44622	-0.268018
10025910962	NM_033220	HSG00262645	TRIM14	9	99871392	99921309	-0.268008
10025908613	NM_033161	HSG00261738	SURF4	9	135218161	135232791	-0.267937
10025904670	NM_003731	HSG00260871	SSNA1	9	139202953	139204636	-0.267927
10023823312	NM_006082	HSG00277184	NM_006082	12	47807832	47811571	-0.267892
10025908088	NM_138724	HSG00276789	BCL2L14	12	12123499	12255214	-0.267879
10023821300	Contig49437_RC	HSG00292111	Contig49437_RC	15	85259550	85260390	-0.267646
10025907371	NM_032377	HSG00307410	ELOF1	19	11524857	11531051	-0.267623
10023827656	NM_016080	HSG00301746	C17orf25	17	609321	632297	-0.267583
10023822424	NM_000263	HSG00302839	NAGLU	17	37941476	37949990	-0.267565
10025914019	XM_210397	HSG00431323	XM_210397	2	180715009	180924283	-0.26753
10025908879	NM_015456	HSG00317598	NM_015456	9	139269767	139287812	-0.267428
10025919546	HSS00022857	HSG00460198	HSS00022857	5	60584291	60596513	-0.267237
10025906248	NM_182471	HSG00290917	PKM2	15	70278423	70310738	-0.267189
10023847599	ENST00000301124	HSG00309628	ENST00000301124	19	58476619	58480009	-0.267161
10025911309	NM_152734	HSG00243053	C6orf89	6	36961709	37000309	-0.267127
10025904076	NM_052924	HSG00258124	RHPN1	8	144522532	144535963	-0.26702
10025908401	NM_013342	HSG00307339	TFPT	19	59302141	59310848	-0.266949
10025907167	NM_032371	HSG00455235	C16orf14	16	631929	638475	-0.266925
10023809014	NM_014347	HSG00306329	ZNF324	19	63670274	63676577	-0.266869
10025933487	hCT1835978.1	HSG00288148	hCT1835978.1	14	68188339	68214312	-0.266812
10023845615	NM_024792	HSG00298209	FAM57A	17	582596	592824	-0.266789
10025911367	NM_017793	HSG00291242	RPP25	15	73034495	73036828	-0.266788
10025926719	XM_100863	HSG00431272	XM_100863	12	127279598	127302323	-0.266668
10025923480	hCT2302056	HSG00282980	hCT2302056	13	98801713	98802199	-0.266541
10023828762	ENST00000298862	HSG00275538	ENST00000298862	11	47883450	47883735	-0.266525
10025909771	NM_138632	HSG00314505	TRIOBP	22	36472186	36485905	-0.266505
10025902840	NM_152622	HSG00237359	MIER3	5	56251185	56283711	-0.26644
10023822664	NM_020470	HSG00274687	YIF1A	11	65808627	65813148	-0.266385
10023805913	Contig41804_RC	HSG00273962	Contig41804_RC	11	129851244	129851750	-0.266311
10025909758	NM_022341	HSG00296669	PDF	16	67920024	67921999	-0.266309
10025906680	NM_178331	HSG00311238	GNRH2	20	2972267	2974391	-0.266233
10025912975	NM_017818	HSG00204457	WDR8	1	3537199	3556497	-0.266198
10025903045	NM_018715	HSG00205291	RCC2	1	17605865	17638807	-0.266186
10023810938	Contig15674_RC	HSG00224611	Contig15674_RC	3	39168149	39168491	-0.266153
10023808842	NM_004493	HSG00255138	HADH2	X	53474930	53478048	-0.266128
10023819828	NM_018687	HSG00306988	NM_018687	19	11209125	11213618	-0.266068
10023825579	NM_002036	HSG00205855	DARC	1	157441133	157442912	-0.266058
10025904290	NM_130762	HSG00306932	MADCAM1	19	447489	456342	-0.265886
10023805674	NM_004554	HSG00287363	NFATC4	14	23907093	23918648	-0.265869
10025935397	AK094778	HSG00200377	AK094778	1	226375846	226378095	-0.265769
10025905399	NM_178228	HSG00306525	KIR2DS4	19	60036051	60051835	-0.265738
10023805107	NM_012266	HSG00261953	DNAJB5	9	34979784	34988428	-0.265466
10023807617	NM_015926	HSG00222193	TEX264	3	51680329	51713377	-0.265431
10025914980	AF056419	HSG00234993	AF056419	5	11184014	11184339	-0.265418
10023808534	Contig14810_RC	HSG00278629	Contig14810_RC	12	6398716	6399154	-0.26523
10023812926	NM_014245	HSG00222164	RNF7	3	142939740	142947932	-0.265202
10025923406	HSS00269965	HSG00299150	HSS00269965	17	55558679	55567157	-0.265181
10025905275	NM_007260	HSG00204924	LYPLA2	1	23990232	23994614	-0.265143
10023825424	Contig13568_RC	HSG00312235	Contig13568_RC	20	2030278	2030652	-0.265067
10023836256	NM_053045	HSG00262788	NM_053045	9	139218357	139219911	-0.265015
10025910682	NM_021184	HSG00454462	C6orf47	6	31734053	31736528	-0.264966
10023831442	AK055537	HSG00223416	AK055537	3	46872329	46873992	-0.264955
10026393904	NM_006932	HSG00456514	SMTN	22	29807304	29830609	-0.264911
10023816727	Contig38731_RC	HSG00301364	Contig38731_RC	17	39992969	39993441	-0.264903
10025922110	hCT1642602.2	HSG00242524	OPN5	6	47862789	47887513	-0.264901
10023816791	NM_001472	HSG00255280	GAGE2	X	49113114	49120434	-0.264846
10025925973	HSS00170916	HSG00303058	HSS00170916	17	19184828	19185566	-0.264817
10025904978	NM_018992	HSG00295430	KCTD5	16	2672498	2699030	-0.264753
10033668972	NM_005689	HSG00213082	ABCB6	2	219782737	219791916	-0.26469
10025928856	XM_119387	HSG00443205	XM_119387	2	134083579	134132928	-0.264681
10025903115	NM_145166	HSG00225929	ZBTB47	3	42675877	42684076	-0.264681
10025931800	hCT1828781.2	HSG00456542	hCT1828781.2	4	140255264	140256143	-0.264677
10025902356	NM_005008	HSG00314544	NHP2L1	22	40399883	40408502	-0.264575
10025909908	NM_033159	HSG00220352	HYAL1	3	50312324	50316008	-0.264556
10025902325	NM_152469	HSG00304232	C18orf15	18	13229541	13232075	-0.264541
10023841698	S66168	HSG00301898	SREBF1	17	17655392	17656095	-0.264514
10025902237	NM_018111	HSG00307832	NM_018111	19	54313466	54314209	-0.264483
10025915531	HSS00143473	HSG00275351	HSS00143473	11	11956050	11956444	-0.264459
10025933253	XM_097674	HSG00352135	XM_097674	1	16358348	16360965	-0.264444
10023825191	NM_015871	HSG00208056	ZNF593	1	26369016	26369947	-0.264443
10033668627	NM_005660	HSG00254890	SLC35A2	X	48645402	48653861	-0.264442
10025934083	AL833033	HSG00297175	AL833033	16	84079522	84081937	-0.264415
10033668766	NM_000942	HSG00291671	PPIB	15	62235067	62242407	-0.264396
10025902956	NM_006555	HSG00249561	YKT6	7	44207102	44220417	-0.264389
10025909141	NM_153221	HSG00305943	CILP2	19	19510114	19517902	-0.264128
10025912756	NM_019070	HSG00308303	DDX49	19	18891493	18900436	-0.264109
10025908803	NM_002116	HSG00243533	HLA-A	6	30018309	30021632	-0.264093
10023847977	NM_022078	HSG00202480	GPATC3	1	27089566	27099544	-0.264067
10025906042	NM_152753	HSG00243051	SCUBE3	6	35290167	35326587	-0.26397
10023828696	AK024330	HSG00260636	PAPPA	9	117961907	117963807	-0.263952
10023847419	NM_032193	HSG00274742	RNASEH2C	11	65243617	65244985	-0.263941
10025910344	NM_004625	HSG00221706	WNT7A	3	13835082	13896619	-0.263851
10025903742	NM_181606	HSG00316227	KRTAP7-1	21	31123586	31123888	-0.263821
10025905859	NM_079837	HSG00295832	BANP	16	86542538	86668422	-0.263821
10023820918	NM_017874	HSG00311736	C20orf27	20	3682160	3696391	-0.263814
10023818803	NM_000951	HSG00307056	PRRG2	19	54778279	54786003	-0.26371
10023829703	NM_022338	HSG00272957	C11orf24	11	67785382	67795997	-0.263707
10025932832	HSS00291977	HSG00409656	HSS00291977	15	30814276	30815460	-0.26367
10023819534	NM_017772	HSG00243586	TBC1D22B	6	37333525	37408723	-0.263592
10025921794	AF087967	HSG00293633	AF087967	16	73633861	73634399	-0.263586
10025910501	NM_015985	HSG00312058	ANGPT4	20	801298	844960	-0.263552
10025918161	XM_210623	HSG00444430	XM_210623	8	131006414	131053226	-0.263529
10033668966	AL137712	HSG00216752	AL137712	2	94784799	94790656	-0.263474
10025916856	BC033341	HSG00234632	BC033341	5	132053172	132085173	-0.26347
10023807789	NM_004925	HSG00262598	AQP3	9	33431161	33437590	-0.263409
10025911604	NM_006012	HSG00307355	CLPP	19	6312462	6319915	-0.263367
10023808580	NM_014963	HSG00309060	SBNO2	19	1058657	1125259	-0.263357
10025902935	NM_002632	HSG00288458	PGF	14	74478292	74492044	-0.263352
10023807026	NM_021235	HSG00306716	EPS15L1	19	16333407	16443762	-0.263337
10023843281	NM_054021	HSG00254873	GPR101	X	135939973	135941499	-0.263327
10025924166	XM_210193	HSG00273195	OR9G4	11	56266880	56267818	-0.263327
10025924989	AK022764	HSG00247224	AK022764	7	149728722	149740490	-0.26329
10023836798	NM_130469	HSG00288465	NM_130469	14	74968589	75006908	-0.263283
10025903225	NM_003926	HSG00307050	MBD3	19	1527677	1543652	-0.263125
10025932646	hCT1640863.2	HSG00304134	MCART2	18	27593551	27594818	-0.263047
10023811938	NM_006830	HSG00306950	UQCR	19	1548173	1556431	-0.262983
10025917908	XM_209277	HSG00261661	XM_209277	9	44929771	44932117	-0.262974
10023807879	Contig45291_RC	HSG00204495	NES	1	154908837	154909311	-0.262894
10025913245	NM_020170	HSG00305949	NCLN	19	3136874	3160572	-0.26284
10025916240	HSS00166407	HSG00303165	HSS00166407	18	42340513	42340961	-0.262705
10025907924	NM_002455	HSG00205022	MTX1	1	153445113	153450237	-0.26267
10025931064	HSS00381090	HSG00267521	HSS00381090	10	49690791	49691383	-0.262646
10023840637	AK058047	HSG00268960	AK058047	10	8337725	8339211	-0.262644
10025913525	HSS00328048	HSG00256522	HSS00328048	8	93781145	93799924	-0.262605
10025905204	NM_006808	HSG00260914	SEC61B	9	101024390	101032721	-0.262536
10025916141	XM_212360	HSG00202009	XM_212360	1	155637314	155655567	-0.26249
10023811365	NM_004254	HSG00272806	SLC22A8	11	62516872	62539887	-0.262374
10023838923	NM_032213	HSG00213613	RBED1	2	85435446	85472380	-0.262329
10023807868	NM_004358	HSG00311524	CDC25B	20	3724400	3734759	-0.262269
10025905614	NM_006382	HSG00302604	CDRT1	17	15432702	15442833	-0.262195
10031920708	NM_207440	HSG00284855	NM_207440	13	112349358	112386812	-0.262115
10023804800	NM_004382	HSG00297709	CRHR1	17	41217448	41268973	-0.26211
10025934740	HSS00198607	HSG00295977	HSS00198607	16	5088740	5132596	-0.262095
10023824726	NM_004809	HSG00291251	STOML1	15	72062613	72071688	-0.262076
10025910060	NM_016145	HSG00307769	C19orf56	19	12639886	12641449	-0.26207
10023842824	NM_138412	HSG00307970	RDH13	19	60247522	60272709	-0.261972
10025929679	XM_171621	HSG00430512	XM_171621	12	100146189	100195785	-0.261957
10023814265	NM_018239	HSG00267586	LRRC20	10	71728734	71812388	-0.261875
10025902660	NM_013341	HSG00211820	GTPBP9	2	174645421	174821611	-0.261839
10025911598	NM_007175	HSG00257852	SPFH2	8	37713306	37734476	-0.261768
10023805314	Contig38630_RC	HSG00355817	Contig38630_RC	6	11202519	11242983	-0.261748
10023814594	NM_001088	HSG00302780	AANAT	17	71975245	71977793	-0.26174
10023844374	ENST00000254720	HSG00300712	ENST00000254720	17	4706442	4706883	-0.261735
10031920826	hCT1645362	HSG00308750	hCT1645362	19	60515286	60528513	-0.261705
10025904298	NM_019037	HSG00258861	EXOSC4	8	145205509	145207538	-0.261626
10023808015	NM_001741	HSG00272151	CALCA	11	14946625	14950408	-0.261482
10023808053	Contig43314_RC	HSG00291318	PML	15	72107371	72107836	-0.261363
10025902221	NM_058243	HSG00305626	BRD4	19	15209301	15252262	-0.261355
10025931178	hCT1787382.1	HSG00383377	hCT1787382.1	17	27578796	27579276	-0.261262
10023826592	NM_013956	HSG00258182	NRG1	8	32525694	32741608	-0.26123
10025910923	NM_004894	HSG00287056	C14orf2	14	103448379	103457619	-0.261091
10025908288	NM_001916	HSG00258787	CYC1	8	145221986	145224415	-0.261077
10025904271	NM_145309	HSG00272883	LRRC51	11	71469552	71485584	-0.261015
10025907941	NM_138717	HSG00456325	PPT2	6	32229278	32239429	-0.261013
10023809548	Contig13745_RC	HSG00353631	Contig13745_RC	6	170319668	170320175	-0.260989
10025908156	NM_020210	HSG00290257	SEMA4B	15	88529155	88573894	-0.260971
10025908450	NM_024771	HSG00271446	NAT11	11	63463043	63481020	-0.260876
10025903921	NM_001102	HSG00287532	ACTN1	14	68410792	68515709	-0.260746
10025931550	hCT2292694	HSG00216759	hCT2292694	2	118333472	118377730	-0.260732
10023826126	NM_012105	HSG00315757	BACE2	21	41461597	41570393	-0.260609
10025923557	BC039447	HSG00316593	BC039447	21	29845041	29845668	-0.260541
10031919810	ENST00000344001	HSG00343801	ENST00000344001	17	8236842	8237504	-0.260505
10025904502	NM_021134	HSG00272190	MRPL23	11	1925113	1934407	-0.260466
10023831794	NM_025193	HSG00295791	HSD3B7	16	30904032	30907972	-0.26043
10023823058	NM_012145	HSG00213480	DTYMK	2	242263829	242274900	-0.260379
10023846391	AK054893	HSG00297996	AK054893	17	74741303	74931797	-0.260367
10025909399	NM_015665	HSG00277068	AAAS	12	51987507	52001641	-0.260364
10025906934	NM_030653	HSG00277229	DDX11	12	31118045	31148992	-0.260296
10025926807	HSS00286876	HSG00290062	HSS00286876	15	49287535	49288211	-0.260245
10023846361	ENST00000276653	HSG00259877	OXR1	8	107532538	107600543	-0.260197
10025908916	NM_018996	HSG00301609	TNRC6C	17	73556588	73612616	-0.260168
10025905575	NM_003895	HSG00315705	SYNJ1	21	32922943	33022148	-0.260128
10025912769	NM_138960	HSG00255158	TGIF2LX	X	89063595	89064536	-0.260019
10025905408	NM_024096	HSG00296691	NM_024096	16	30342521	30348874	-0.25992
10023819395	Contig53471_RC	HSG00288764	ANKRD9	14	102039739	102040369	-0.259911
10025904013	NM_015160	HSG00262360	PMPCA	9	138424936	138438033	-0.259849
10025909018	NM_144635	HSG00226471	C3orf40	3	185540951	185546756	-0.259833
10025907097	NM_130760	HSG00306932	MADCAM1	19	447489	456342	-0.259819
10025920759	HSS00186518	HSG00357484	HSS00186518	6	157139185	157140024	-0.259807
10023844802	NM_023007	HSG00209803	JMJD4	1	225985557	225989735	-0.259762
10023824873	Contig33882_RC	HSG00275972	Contig33882_RC	11	11567720	11568138	-0.259676
10025924672	AK097173	HSG00296906	AK097173	16	87530687	87533560	-0.259537
10023829092	ENST00000279264	HSG00274693	ENST00000279264	11	63358714	63358945	-0.259448
10025929129	HSS00225287	HSG00250821	ZNF789	7	98921792	98923348	-0.259379
10025918491	HSS00181732	HSG00457090	HSS00181732	1	33588539	33601433	-0.259351
10025903745	NM_002813	HSG00282228	PSMD9	12	120811028	120840153	-0.259312
10025926977	BC037164	HSG00311770	BC037164	20	60522362	60524547	-0.259289
10025908078	NM_147159	HSG00262806	OPRS1	9	34624719	34627768	-0.259283
10025913773	HSS00082975	HSG00222447	HSS00082975	3	58026362	58028146	-0.259273
10023804816	NM_004102	HSG00208023	FABP3	1	31610686	31618510	-0.259269
10023839005	NM_032704	HSG00277205	TUBA6	12	47945131	47953380	-0.259242
10025931722	BC012758	HSG00355862	RNF187	1	226741716	226749292	-0.259079
10025903692	NM_001521	HSG00212415	GTF3C2	2	27402226	27433372	-0.259063
10025929140	HSS00158682	HSG00238342	HSS00158682	5	67521459	67529989	-0.259014
10025914241	HSS00291745	HSG00356344	HSS00291745	1	63408191	63408480	-0.25901
10025912717	NM_152486	HSG00317488	SAMD11	1	850983	869825	-0.258974
10023821982	NM_019858	HSG00277250	GPR162	12	6801223	6806844	-0.258938
10025924372	HSS00045872	HSG00352129	HSS00045872	2	45254984	45272865	-0.258876
10023830915	NM_024872	HSG00236874	DOK3	5	176863357	176869459	-0.258838
10031920723	ENST00000295844	HSG00214865	ENST00000295844	2	202646596	202682633	-0.25881
10025911633	NM_006001	HSG00284992	TUBA2	13	18645919	18653936	-0.258802
10025904367	NM_003765	HSG00307829	STX10	19	13116224	13121987	-0.258784
10025921659	HSS00130838	HSG00310111	HSS00130838	20	35849940	35850922	-0.258699
10025910983	NM_017621	HSG00250504	ALKBH4	7	101883701	101892293	-0.258641
10025915007	HSS00169750	HSG00403447	HSS00169750	11	122689592	122690685	-0.258567
10025912275	NM_024738	HSG00278332	C12orf49	12	115637978	115660226	-0.258505
10025909561	NM_138387	HSG00302162	G6PC3	17	39503643	39509237	-0.258487
10025907630	NM_006503	HSG00306617	PSMC4	19	45168912	45179191	-0.258479
10025907437	NM_024644	HSG00288076	C14orf169	14	73027396	73029858	-0.258284
10025911271	NM_152272	HSG00259924	CHMP7	8	23157113	23175450	-0.258247
10025933153	AK092342	HSG00297988	AK092342	17	59146115	59149639	-0.258194
10025902319	NM_022493	HSG00295910	NARFL	16	719771	730998	-0.258187
10025907426	NM_030577	HSG00217031	TMEM177	2	120153224	120156164	-0.258122
10023841522	ENST00000300662	HSG00355095	KRTAP5-4	11	1585477	1599800	-0.258109
10025911393	NM_138778	HSG00262574	WDR85	9	139569181	139593208	-0.258107
10025916845	HSS00053448	HSG00418411	HSS00053448	4	117629968	117630079	-0.258028
10025928385	BC034632	HSG00239682	BC034632	6	136169975	136171297	-0.258
10025913844	HSS00245417	HSG00266923	HSS00245417	10	79782359	79782573	-0.257977
10025914384	XM_063621	HSG00431435	XM_063621	15	92430693	92512991	-0.25768
10025902681	NM_181605	HSG00315980	KRTAP6-3	21	30886629	30887244	-0.257653
10025911072	NM_182614	HSG00285042	FAM70B	13	113599047	113651873	-0.257506
10025908067	NM_130787	HSG00305963	AP2A1	19	54961991	55002179	-0.257437
10025911885	NM_139155	HSG00269661	ADAMTS14	10	72102564	72190664	-0.257435
10025907531	NM_015889	HSG00314241	PCQAP	22	19191885	19271918	-0.257431
10023824908	D80007	HSG00269499	PDCD11	10	105146448	105195463	-0.257395
10023823659	NM_003156	HSG00271041	STIM1	11	3833508	4071015	-0.257381
10025903885	NM_033106	HSG00307440	NM_033106	19	61379200	61388956	-0.257357
10033668719	NM_003562	HSG00302226	SLC25A11	17	4781348	4784063	-0.257308
10025935780	AK097854	HSG00270438	AK097854	10	106414357	106415964	-0.257283
10025927936	HSS00103628	HSG00316454	HSS00103628	21	33580082	33580840	-0.257253
10023812443	NM_007169	HSG00303060	PEMT	17	17349603	17426470	-0.25725
10023805580	Contig29995_RC	HSG00226252	Contig29995_RC	3	11451014	11451556	-0.257195
10025907729	NM_017659	HSG00306516	QPCTL	19	50887771	50935851	-0.257171
10025906890	NM_031899	HSG00219690	GORASP1	3	39113094	39124134	-0.257137
10025912979	NM_025225	HSG00314281	PNPLA3	22	42650951	42674781	-0.257059
10033668967	NM_018125	HSG00205093	ARHGEF10L	1	17738916	17896956	-0.257008
10031920846	ENST00000356407	HSG00249870	ENST00000356407	7	139753916	139758154	-0.257001
10025903278	NM_080915	HSG00213938	DGUOK	2	74007460	74039594	-0.256985
10023826233	NM_007352	HSG00207356	ELA3B	1	22176004	22188432	-0.256964
10025914958	HSS00082910	HSG00204929	HSS00082910	1	159321355	159323985	-0.25675
10025929049	hCT1816254.1	HSG00260322	hCT1816254.1	8	37574160	37576496	-0.256746
10025912629	NM_018231	HSG00295147	NM_018231	16	57257798	57276175	-0.25673
10025909408	NM_152503	HSG00311906	C20orf132	20	35163043	35241388	-0.256633
10025907328	NM_144999	HSG00297671	LRRC45	17	77574568	77582315	-0.256566
10023846311	NM_032627	HSG00306096	SSBP4	19	18391135	18406459	-0.256445
10031920026	ENST00000316798	HSG00459105	ENST00000316798	2_random	54412	91065	-0.256437
10025905562	NM_003554	HSG00302798	OR1E2	17	3282914	3283885	-0.256401
10025919145	hCT1654884.2	HSG00359344	hCT1654884.2	9	137623256	137623937	-0.256395
10023849714	ENST00000299317	HSG00432687	ENST00000299317	21	23701851	23702914	-0.256377
10031920906	AK058008	HSG00433504	AK058008	9	23622305	23622348	-0.256371
10023831041	ENST00000286669	HSG00205043	UBL4B	1	110456679	110457102	-0.256337
10025908097	NM_017660	HSG00305972	GATAD2A	19	19430396	19478789	-0.256234
10025911419	NM_001749	HSG00306541	CAPNS1	19	41322757	41333094	-0.256192
10025926433	XM_171840	HSG00433104	XM_171840	17	44827477	44833131	-0.256182
10025908707	NM_024301	HSG00306205	FKRP	19	51941142	51953580	-0.256163
10023815713	NM_014341	HSG00242441	MTCH1	6	37043895	37061927	-0.256035
10023818108	AL049270	HSG00274936	AL049270	11	26645716	26647383	-0.256009
10025912146	NM_032647	HSG00302749	CBX2	17	75366587	75370926	-0.255999
10023804740	NM_004046	HSG00303978	ATP5A1	18	41918107	41932285	-0.255968
10025911152	NM_138396	HSG00276702	2009-03-09	12	56435166	56439956	-0.255949
10025916662	AK000016	HSG00234179	AK000016	5	29991303	29992139	-0.255936
10025933128	hCT2335329	HSG00275537	hCT2335329	11	125716702	125730659	-0.255886
10025907092	NM_138353	HSG00305921	NM_138353	19	13924318	13933254	-0.255876
10025906463	NM_012210	HSG00261493	TRIM32	9	118489429	118502849	-0.255851
10023808698	Contig39950_RC	HSG00302338	C17orf63	17	24107122	24107600	-0.255813
10025906010	NM_023928	HSG00277772	AACS	12	124115959	124193818	-0.255734
10025906344	NM_005317	HSG00307430	GZMM	19	495026	500919	-0.255696
10025906868	NM_000544	HSG00458996	TAP2	6	32903109	32914499	-0.255643
10023813937	NM_003632	HSG00301619	CNTNAP1	17	38088157	38105358	-0.255614
10023820209	AB014557	HSG00214201	OBSL1	2	220123694	220143705	-0.25557
10023816422	NM_002275	HSG00301836	KRT15	17	36923523	36928666	-0.255549
10023848712	ENST00000299816	HSG00245061	ENST00000299816	6	33167511	33173050	-0.255535
10025912893	NM_182595	HSG00251413	NM_182595	7	53070842	53072111	-0.255521
10025908237	NM_014311	HSG00277188	SMUG1	12	52861518	52869024	-0.255501
10023809430	NM_012392	HSG00204948	PEF1	1	31868057	31883064	-0.255492
10025908761	NM_002496	HSG00272155	NDUFS8	11	67554684	67560690	-0.25538
10023835446	L19689	HSG00459589	C6orf12	6	30096093	30096217	-0.2553
10025902162	NM_016491	HSG00205667	MRPL37	1	54438427	54456638	-0.255243
10025911573	NM_004841	HSG00204572	RASAL2	1	176577228	176710178	-0.25523
10025929510	hCT1841606.1	HSG00388644	hCT1841606.1	12	50677129	50685072	-0.255192
10025934961	XM_171447	HSG00270813	XM_171447	11	129407969	129408325	-0.255128
10025908855	NM_020250	HSG00261397	C9orf31	9	123082866	123087629	-0.254951
10025920710	hCT1830048.1	HSG00378882	hCT1830048.1	X	100481560	100482678	-0.254946
10023824213	NM_003961	HSG00296364	RHBDL1	16	666075	668268	-0.254923
10025909351	NM_031485	HSG00307163	GRWD1	19	53640873	53648966	-0.254895
10025934363	BC004283	HSG00285303	C14orf78	14	104490895	104507864	-0.254847
10023823960	NM_002491	HSG00214016	NDUFB3	2	201644778	201658709	-0.254793
10025907023	NM_032357	HSG00216316	CCDC115	2	130812285	130816392	-0.254712
10023824552	NM_002756	HSG00298643	MAP2K3	17	21135373	21158870	-0.254711
10025909047	NM_002511	HSG00243360	NMBR	6	142438439	142451629	-0.254688
10025913345	NM_030876	HSG00457302	OR5V1	6	29430986	29432033	-0.25467
10025909717	NM_017582	HSG00207379	UBE2Q1	1	152787674	152797744	-0.25464
10023844301	AK057297	HSG00222094	AK057297	3	187655473	187694144	-0.254635
10023807510	NM_012219	HSG00226004	MRAS	3	139574396	139607065	-0.254488
10023816045	NM_014342	HSG00272101	MTCH2	11	47595443	47620640	-0.254338
10025906261	NM_015066	HSG00259296	TRIM35	8	27198320	27224751	-0.254285
10025912570	NM_080875	HSG00317324	MIB2	1	1540746	1555847	-0.254188
10025929009	HSS00366646	HSG00309118	HSS00366646	19	4920822	4922219	-0.254116
10023827198	NM_012394	HSG00208054	PFDN2	1	159336970	159354490	-0.254113
10025929036	hCT1951142	HSG00442294	hCT1951142	3	48165485	48198285	-0.2541
10023835533	NM_024954	HSG00268709	UBTD1	10	99248757	99320950	-0.254042
10025920813	XM_210658	HSG00242143	XM_210658	6	68691339	68764776	-0.254038
10025907012	NM_000839	HSG00220329	GRM2	3	51718003	51727663	-0.253911
10023836389	NM_022480	HSG00290280	KLHL25	15	84103564	84139193	-0.253879
10025930842	XM_100862	HSG00433216	XM_100862	12	127390027	127424162	-0.253874
10025908664	NM_138358	HSG00306663	C19orf52	19	10900423	10901914	-0.253855
10025923290	HSS00131445	HSG00218940	HSS00131445	2	102970212	102971454	-0.253799
10025903501	NM_003893	HSG00268275	LDB1	10	103857316	103864692	-0.253775
10023824508	NM_014448	HSG00202352	ARHGEF16	1	3369981	3387535	-0.253724
10025902153	NM_004228	HSG00306890	PSCD2	19	53664423	53674457	-0.253724
10025907173	NM_017739	HSG00209089	POMGNT1	1	46426941	46436685	-0.253721
10025910294	NM_024034	HSG00311866	GDAP1L1	20	42309321	42342425	-0.253629
10023838399	ENST00000296603	HSG00238140	LMBRD2	5	36139171	36187772	-0.253584
10031920765	AY129022	HSG00245296	AY129022	7	5426154	5428044	-0.253576
10023840833	ENST00000270119	HSG00316044	ENST00000270119	21	46172107	46176905	-0.25355
10025927424	hCT32081.3	HSG00290716	ULK3	15	72915512	72922740	-0.253466
10031920465	ENST00000340761	HSG00353208	ENST00000340761	11	12987594	12989223	-0.253418
10023809003	NM_005689	HSG00213082	ABCB6	2	219782737	219791916	-0.253413
10025902556	NM_144636	HSG00222195	CHCHD4	3	14128583	14141323	-0.253398
10025912829	NM_014453	HSG00307462	CHMP2A	19	63754745	63758298	-0.253388
10023841073	NM_032525	HSG00303980	TUBB6	18	12298256	12316567	-0.253382
10025934459	XM_096885	HSG00290649	XM_096885	15	65599850	65606031	-0.25334
10031919840	NM_001004067	HSG00357905	NOMO3	16	16233952	16296168	-0.253308
10025913895	hCT1640473.3	HSG00418767	hCT1640473.3	10	115231779	115233021	-0.253294
10025917227	AK097583	HSG00298704	TSEN54	17	71023382	71032412	-0.253218
10025926039	hCT2326090	HSG00230789	hCT2326090	4	9313927	9331216	-0.253203
10025930465	AF085958	HSG00218994	AF085958	2	205290298	205290824	-0.253185
10025934380	XM_116715	HSG00431466	XM_116715	8	49369413	49369811	-0.253131
10023827441	NM_002079	HSG00268439	GOT1	10	101146617	101180336	-0.253098
10025933505	HSS00083413	HSG00208966	HSS00083413	1	202331547	202336362	-0.253062
10023838968	ENST00000290871	HSG00296880	ENST00000290871	16	56576091	56578828	-0.253043
10023807845	Contig34539_RC	HSG00416504	Contig34539_RC	16	66604843	66605249	-0.253041
10023816661	NM_018116	HSG00209996	MSTO1	1	153846630	153851381	-0.253034
10025909137	NM_017999	HSG00287528	RNF31	14	23686545	23699706	-0.252956
10025931347	BC037533	HSG00206375	BC037533	1	199259714	199264542	-0.252922
10025927307	AK098740	HSG00238110	AK098740	5	138760153	138767676	-0.252815
10025902279	NM_031904	HSG00271137	NM_031904	11	64910698	64937569	-0.25281
10033669041	NM_016615	HSG00282357	SLC6A13	12	200051	242263	-0.252796
10023815391	NM_004409	HSG00306730	DMPK	19	50964815	50977576	-0.252691
10025933164	XM_210711	HSG00435425	XM_210711	8	143053804	143064154	-0.252686
10025904717	NM_013333	HSG00307178	EPN1	19	60878403	60898944	-0.252663
10025927931	XM_210500	HSG00252770	XM_210500	X	50922195	50923280	-0.252657
10025931080	XM_210906	HSG00270768	XM_210906	11	127583870	127616544	-0.252637
10025912596	NM_006497	HSG00298172	HIC1	17	1905012	1909070	-0.252616
10023831151	ENST00000238448	HSG00263861	ENST00000238448	9	110428933	110429248	-0.252612
10025920698	HSS00049216	HSG00291563	HSS00049216	15	70863865	70866987	-0.25255
10025905717	NM_033043	HSG00307474	CGB5	19	54238913	54240379	-0.252539
10025923837	AK056897	HSG00394063	AK056897	8	54590283	54599044	-0.252446
10023847133	NM_031434	HSG00251337	TMUB1	7	150409105	150411021	-0.252404
10025926988	HSS00181233	HSG00238629	HSS00181233	6	39442660	39443500	-0.2524
10023849492	NM_080670	HSG00238291	SLC35A4	5	139924603	139928867	-0.25239
10023828793	AL359211	HSG00293622	AL359211	16	21545563	21546216	-0.252294
10025902318	NM_172341	HSG00307876	PSENEN	19	40928333	40929743	-0.252288
10025914157	hCT1686711.2	HSG00355552	OR5AT1	1	246044726	246064213	-0.252219
10025912183	NM_025201	HSG00290272	PLEKHQ1	15	62921187	62947252	-0.252214
10025913053	NM_015995	HSG00289804	KLF13	15	29406374	29457393	-0.252153
10025902686	NM_182895	HSG00314227	SCARF2	22	19108874	19122146	-0.252115
10025934333	HSS00185987	HSG00297865	HSS00185987	17	34656008	34658182	-0.252071
10023822384	Contig54365_RC	HSG00403449	Contig54365_RC	11	34640323	34640775	-0.252059
10025912574	NM_006234	HSG00251859	POLR2J	7	101900554	101906386	-0.252004
10025904198	NM_017882	HSG00290979	CLN6	15	66286385	66309079	-0.251942
10025931432	hCT1642572.2	HSG00216203	hCT1642572.2	2	70377931	70381619	-0.251922
10023817581	NM_000747	HSG00297758	CHRNB1	17	7289129	7301655	-0.251896
10025913011	NM_001057	HSG00269043	TACR2	10	70834588	70846085	-0.251858
10023835388	NM_024293	HSG00213620	C2orf17	2	219751197	219756456	-0.251856
10023842021	ENST00000279874	HSG00266881	ENST00000279874	10	64857062	64857665	-0.25184
10025903146	NM_181808	HSG00228244	POLN	4	2043442	2200756	-0.251642
10025933455	AK093135	HSG00228989	AK093135	4	1135159	1137489	-0.251624
10025906150	NM_004263	HSG00211768	SEMA4F	2	74734900	74762693	-0.251541
10025914136	HSS00082196	HSG00222124	ZNF659	3	22150087	22185512	-0.251485
10025907971	NM_024658	HSG00287712	IPO4	14	23719265	23727964	-0.251475
10023821929	NM_020239	HSG00208169	CDC42SE1	1	149290070	149298749	-0.251456
10023828437	NM_053050	HSG00214051	MRPL53	2	74552618	74553435	-0.251383
10023822087	AB011094	HSG00255310	IQSEC2	X	53278783	53367247	-0.25131
10025907367	NM_178536	HSG00262602	LCN12	9	138966588	138969769	-0.251269
10025924138	HSS00007656	HSG00357409	HSS00007656	16	19530329	19530810	-0.251177
10025911257	NM_138401	HSG00307033	FAM125A	19	17391911	17397140	-0.251155
10025912907	NM_004749	HSG00250045	TBRG4	7	45106224	45117842	-0.251138
10025920799	XM_166741	HSG00432854	XM_166741	11	120626205	120626862	-0.251084
10023808948	NM_018346	HSG00297731	RSAD1	17	45911188	45918335	-0.250992
10025905144	NM_033025	HSG00306234	SYDE1	19	15079213	15086789	-0.250945
10023837969	ENST00000278924	HSG00276373	OR10S1	11	123352724	123353368	-0.250895
10025907929	NM_057088	HSG00282306	KRT3	12	51469753	51476093	-0.250887
10025909440	NM_004364	HSG00307172	CEBPA	19	38482775	38485160	-0.250863
10023822071	NM_017814	HSG00308324	TMEM161A	19	19091430	19110267	-0.250809
10025912972	NM_176863	HSG00302440	PSME3	17	38238948	38249301	-0.250798
10023839153	L37702	HSG00237579	C5orf25	5	175649728	175649875	-0.250764
10025932606	hCT1644705.1	HSG00431579	hCT1644705.1	2	62633619	62642420	-0.250728
10023826217	Contig24161_RC	HSG00274155	ZDHHC24	11	66063306	66063741	-0.250716
10025926330	HSS00266793	HSG00311806	HSS00266793	20	21427898	21428437	-0.25067
10023847553	ENST00000292141	HSG00307973	PHLDB3	19	48682771	48693868	-0.25063
10025908060	NM_004746	HSG00303794	DLGAP1	18	3488836	3870135	-0.250605
10023819492	NM_004433	HSG00204592	ELF3	1	200243695	200251754	-0.250604
10031920791	NM_052878	HSG00307534	C19orf36	19	2047867	2050583	-0.250601
10025924865	AF086485	HSG00256133	AF086485	8	117379817	117380357	-0.250582
10025911063	NM_023014	HSG00204460	PRAMEF2	1	12839527	12844351	-0.250534
10025932418	HSS00342363	HSG00296263	KCTD13	16	29840928	29841574	-0.250509
10025912558	NM_002394	HSG00272830	SLC3A2	11	62380093	62412928	-0.250475
10025904036	NM_172025	HSG00315885	ABCC13	21	14567990	14585575	-0.250438
10023842248	ENST00000244841	HSG00205762	ENST00000244841	1	18712199	18712468	-0.250369
10025910896	NM_018405	HSG00297610	C17orf79	17	27203011	27210369	-0.25036
10023810387	NM_014239	HSG00288745	EIF2B2	14	74539364	74546045	-0.250229
10025908914	NM_022347	HSG00208786	NM_022347	1	178100538	178100934	-0.250102
10023820369	NM_000206	HSG00254891	IL2RG	X	70243983	70248128	-0.250087
10025909429	NM_138423	HSG00290223	CASC4	15	42368220	42495247	0.250081
10025926091	HSS00163614	HSG00258251	C8orf44	8	67743164	67760352	0.250092
10025905818	NM_003350	HSG00258533	UBE2V2	8	49083547	49137005	0.250191
10023824969	NM_004238	HSG00358683	TRIP12	2	230340173	230494899	0.250277
10025934813	HSS00291703	HSG00393726	HSS00291703	1	118204372	118205161	0.250304
10023806002	NM_017423	HSG00227680	GALNT7	4	174326529	174481692	0.25031
10025909344	NM_182540	HSG00253971	DDX26B	X	134482249	134544100	0.25031
10025909184	NM_181507	HSG00270931	HPS5	11	18256792	18300297	0.25035
10023820251	NM_014707	HSG00248524	HDAC9	7	18501893	18674990	0.250357
10025921212	HSS00264338	HSG00259059	HSS00264338	8	94796781	94797517	0.250425
10025918588	HSS00299206	HSG00204048	HSS00299206	1	65216589	65217446	0.250444
10025906768	NM_018038	HSG00236501	NM_018038	5	43162039	43198769	0.250516
10025915384	AK001132	HSG00265869	AK001132	10	61481447	61484837	0.250588
10023832719	NM_023925	HSG00277185	C1QDC1	12	30753752	30798715	0.250645
10025907791	NM_014305	HSG00284894	TGDS	13	94024309	94046512	0.250787
10023824081	AB033054	HSG00248043	FAM62B	7	158216449	158314949	0.250819
10025910491	NM_012255	HSG00311548	XRN2	20	21231941	21318463	0.250856
10023843707	NM_024411	HSG00311726	PDYN	20	1907402	1922702	0.250872
10025904161	NM_004593	HSG00221615	SFRS10	3	187117235	187138450	0.250991
10025917345	HSS00009322	HSG00208116	CDC73	1	191488098	191489798	0.251019
10023838180	NM_138811	HSG00248650	C7orf31	7	25140840	25186342	0.251057
10025906637	NM_018158	HSG00213089	SLC4A1AP	2	27739841	27771335	0.251151
10025907481	NM_003203	HSG00211218	C2orf3	2	75742801	75791830	0.251283
10023824805	Contig55234_RC	HSG00317243	Contig55234_RC	1	220974125	220975156	0.251305
10025905595	NM_030954	HSG00258235	RNF170	8	42829547	42870939	0.251346
10025905456	NM_004830	HSG00243141	CRSP3	6	131949565	131991056	0.251379
10025913863	HSS00255682	HSG00284951	HSS00255682	13	27608878	27609658	0.251454
10025903239	NM_018356	HSG00238260	C5orf22	5	31568155	31590043	0.251505
10023807022	Contig34496_RC	HSG00214204	MTA3	2	42780834	42781212	0.251527
10023824878	NM_019048	HSG00214164	ASNSD1	2	190234390	190243800	0.251544
10023819708	NM_000314	HSG00269724	PTEN	10	89613174	89716382	0.251546
10023822206	NM_001904	HSG00226484	CTNNB1	3	41216015	41256938	0.25159
10023816631	AL137364	HSG00276817	AL137364	12	31426427	31428376	0.251621
10025912103	NM_001415	HSG00254249	EIF2S3	X	23982985	24006846	0.251636
10025930727	AK074226	HSG00273957	AK074226	11	67692394	67694620	0.251652
10023806844	AB033059	HSG00289776	ADAMTSL3	15	82383674	82499595	0.251683
10023841702	NM_025211	HSG00262646	GKAP1	9	85544156	85622477	0.251693
10023805291	AL080082	HSG00266223	AL080082	10	70129551	70130556	0.251728
10023844871	NM_138474	HSG00283337	NM_138474	13	19515655	19517189	0.251748
10025935412	AK025052	HSG00279338	AK025052	12	1273418	1275437	0.251898
10025907549	NM_152300	HSG00302004	DDX52	17	33046525	33077600	0.251995
10025922030	hCT2321107	HSG00248111	hCT2321107	7	84450745	84452128	0.252025
10023822343	Contig46782_RC	HSG00243602	SEC63	6	108295654	108296291	0.252039
10025905942	NM_033115	HSG00228142	NM_033115	4	107186688	107456834	0.252051
10025905840	NM_153035	HSG00205253	C1orf83	1	54291861	54338004	0.252052
10025929794	HSS00175926	HSG00274921	HSS00175926	11	36355519	36357745	0.252091
10025929445	AF014456	HSG00201704	AF014456	1	219028921	219029091	0.25219
10025911621	NM_015087	HSG00284558	SPG20	13	35773776	35818453	0.252193
10023820999	AK002036	HSG00200286	AK002036	1	178076673	178078960	0.252227
10025904068	NM_003425	HSG00306282	ZNF45	19	49108620	49121398	0.252313
10023813125	Contig44168_RC	HSG00410680	Contig44168_RC	3	18361977	18363209	0.252362
10025912157	NM_153028	HSG00295921	ZNF75A	16	3295486	3308575	0.252441
10025907825	NM_016206	HSG00222202	VGLL3	3	87069814	87122947	0.252446
10025902480	NM_172160	HSG00225965	KCNAB1	3	157321041	157739087	0.252454
10025913221	NM_015127	HSG00202355	CLCC1	1	109276130	109307602	0.252456
10023815913	NM_002710	HSG00282279	PPP1CC	12	109642126	109665050	0.252571
10025911133	NM_006624	HSG00267584	ZMYND11	10	170642	290566	0.252603
10025908462	NM_003870	HSG00289788	IQGAP1	15	88732476	88846479	0.252609
10025908120	NM_032290	HSG00236927	ANKRD32	5	94040329	94057327	0.252629
10023816416	NM_004342	HSG00248485	CALD1	7	134114710	134306010	0.25263
10025930032	AK022114	HSG00227659	CYP4V2	4	187362441	187371156	0.252649
10025904570	NM_014797	HSG00244565	ZBTB24	6	109890411	109911133	0.252665
10025906415	NM_172386	HSG00301423	ABCA9	17	64482576	64568731	0.252862
10023811504	NM_014962	HSG00311386	BTBD3	20	11846564	11855242	0.252903
10025923486	HSS00048551	HSG00211932	HSS00048551	2	136402727	136404401	0.252961
10023809569	NM_020194	HSG00215608	C2orf33	2	227900471	227930791	0.253149
10025930885	AL832656	HSG00269426	AL832656	10	114737154	114741254	0.253174
10025908913	NM_014676	HSG00204529	PUM1	1	31176939	31311151	0.253196
10025921897	HSS00101411	HSG00223568	HSS00101411	3	114563394	114563929	0.253207
10023837708	NM_080546	HSG00261021	SLC44A1	9	107046928	107193501	0.25332
10023826785	Contig48494_RC	HSG00291059	Contig48494_RC	15	56940715	56941388	0.253375
10025908625	NM_024837	HSG00289595	ATP8B4	15	47937727	48198711	0.25339
10023845816	AK023633	HSG00236527	LNPEP	5	96390752	96393349	0.253403
10025933014	hCT2336519	HSG00354200	hCT2336519	8	30898109	30898528	0.253481
10023837273	AJ420583	HSG00242813	FAM46A	6	82512165	82514808	0.253551
10023832325	D63134	HSG00457647	D63134	17	69769278	69769754	0.253555
10025930199	BC007784	HSG00234066	BC007784	5	37322294	37323307	0.253572
10023822452	NM_003798	HSG00261955	CTNNAL1	9	110744671	110815585	0.253577
10025907765	NM_152551	HSG00243201	C6orf151	6	7535430	7557198	0.253787
10023838451	ENST00000291736	HSG00308368	ENST00000291736	19	58392231	58408327	0.253855
10023837990	AF086189	HSG00214256	RAPH1	2	204011900	204012393	0.253896
10023835696	AK026215	HSG00298112	ZNF207	17	27729922	27731499	0.253933
10023825830	NM_003760	HSG00204469	EIF4G3	1	21005562	21310463	0.254054
10025932518	hCT2297752	HSG00454927	hCT2297752	8	137946213	137947409	0.25413
10025919426	BC031580	HSG00303822	ZNF396	18	31202444	31202855	0.254149
10023838253	NM_021929	HSG00261900	MAK10	9	87745880	87821385	0.254193
10025906424	NM_173470	HSG00253785	TMEM32	X	134871896	134883800	0.254247
10025912516	NM_080683	HSG00227255	PTPN13	4	87734908	87955326	0.254293
10025902307	NM_138633	HSG00244086	AKAP7	6	131613196	131646368	0.254469
10023823954	NM_013343	HSG00222119	LOH3CR2A	3	8588890	8590562	0.254524
10023819283	AL049335	HSG00284690	SPATA13	13	23778214	23779206	0.25458
10033668534	NM_000125	HSG00242656	ESR1	6	152170378	152466099	0.254685
10025912033	NM_014267	HSG00273691	C11orf58	11	16716769	16734149	0.254704
10025929137	HSS00095305	HSG00426714	HSS00095305	16	22317671	22326420	0.254717
10025902498	NM_181782	HSG00242992	NCOA7	6	126143999	126293949	0.254722
10023820784	NM_003082	HSG00288015	SNAPC1	14	61298919	61332898	0.254792
10025935627	hCT12583.3	HSG00444381	hCT12583.3	11	94285785	94288353	0.254904
10025929953	AK090686	HSG00210863	AK090686	2	39350136	39352142	0.254929
10023822860	NM_013396	HSG00315719	USP25	21	16024366	16174248	0.255061
10025928613	HSS00169283	HSG00202485	HSS00169283	1	141769488	141770150	0.255068
10025906197	NM_000466	HSG00248513	PEX1	7	91954273	91995781	0.25509
10023807381	AJ002572	HSG00315697	BRWD1	21	39487655	39488854	0.255226
10033668945	NM_003810	HSG00221690	TNFSF10	3	173706158	173723963	0.255365
10025905391	NM_005359	HSG00303800	SMAD4	18	46810610	46860144	0.255377
10023845338	AK074231	HSG00260675	MOBKL2B	9	27364227	27368942	0.255383
10023804905	NM_004939	HSG00213582	DDX1	2	15649220	15688675	0.255435
10023819007	NM_002844	HSG00242663	PTPRK	6	128331624	128883416	0.255441
10025903768	NM_145906	HSG00303786	RIOK3	18	19287253	19317031	0.255482
10025911999	NM_080876	HSG00211221	DUSP19	2	183651731	183672965	0.255494
10023817188	Contig45624_RC	HSG00427481	Contig45624_RC	7	107188938	107189347	0.255601
10025904229	NM_017909	HSG00242472	C6orf96	6	151767682	151814952	0.255663
10025909420	NM_182789	HSG00238214	PAIP1	5	43562126	43592947	0.255669
10023811151	AL079277	HSG00245456	AL079277	7	76778006	76793527	0.255678
10023811678	NM_014633	HSG00270963	CTR9	11	10729386	10757866	0.255833
10031920800	AK098799	HSG00251551	GTF2IP1	7	72251668	72259270	0.255876
10023826813	AB002445	HSG00236635	DCP2	5	112382604	112384507	0.255879
10025919616	AL122039	HSG00403014	AL122039	5	130736821	130738120	0.255908
10023821412	Contig34350_RC	HSG00223460	Contig34350_RC	3	124093448	124093943	0.255913
10025907662	NM_153236	HSG00251423	GIMAP7	7	149842877	149849093	0.255999
10023827457	Contig50300_RC	HSG00219580	Contig50300_RC	3	114942290	114943144	0.25613
10023825634	Contig41698_RC	HSG00427827	Contig41698_RC	1	208485737	208486216	0.256171
10025907421	NM_000153	HSG00287497	GALC	14	87469110	87529660	0.256323
10026393383	NM_000051	HSG00273413	ATM	11	107598768	107745036	0.256351
10025930850	hCT14363.3	HSG00446756	hCT14363.3	2	191565000	191566524	0.25643
10025904584	NM_145808	HSG00248616	MTPN	7	135262048	135312604	0.256531
10023817021	NM_014904	HSG00268771	RAB11FIP2	10	119754418	119796104	0.256584
10023812352	Contig53126_RC	HSG00404266	Contig53126_RC	2	197559632	197560336	0.256588
10025911267	NM_007259	HSG00200199	VPS45A	1	148305965	148384128	0.256588
10025911306	NM_000601	HSG00249589	HGF	7	81169380	81237388	0.25659
10023818051	NM_002006	HSG00227280	FGF2	4	123967312	124038840	0.256609
10025912401	NM_133370	HSG00228160	YTHDC1	4	68858700	68898419	0.256623
10023828051	AK001036	HSG00238401	SMAD5	5	135544011	135545820	0.256637
10023850192	NM_032025	HSG00221215	EIF2A	3	151747263	151786492	0.25676
10025924404	hCT2304002	HSG00315049	hCT2304002	22	40771747	40773219	0.256872
10023819952	NM_014832	HSG00285066	TBC1D4	13	74757253	74954251	0.256902
10023826341	NM_016447	HSG00250429	MPP6	7	24579609	24694022	0.257004
10023829948	AK055572	HSG00228875	AK055572	4	86816547	86818236	0.257044
10023833602	AK022098	HSG00284926	AK022098	13	73399899	73401454	0.257069
10023826601	Contig56262_RC	HSG00292366	Contig56262_RC	15	69901686	69903071	0.257088
10025903522	NM_004926	HSG00287815	ZFP36L1	14	68324127	68329538	0.257088
10025912833	NM_006259	HSG00228125	PRKG2	4	82228860	82345239	0.257114
10025902205	NM_144693	HSG00306327	ZNF558	19	8781381	8794565	0.257157
10025908921	NM_013367	HSG00228519	ANAPC4	4	24987945	25029217	0.257195
10025909317	NM_024558	HSG00288448	C14orf138	14	49645099	49653047	0.257294
10023814409	NM_013436	HSG00211378	NCKAP1	2	183497850	183611474	0.257359
10023811685	NM_007005	HSG00260950	TLE4	9	81376697	81531477	0.257375
10025911330	NM_003423	HSG00306330	ZNF43	19	21779593	21810810	0.257429
10025908609	NM_032497	HSG00306322	ZNF559	19	9295927	9315519	0.257451
10025912594	NM_005898	HSG00271321	GPIAP1	11	34029805	34080733	0.257489
10023810825	Contig48267_RC	HSG00284549	KBTBD6	13	40599706	40600311	0.257522
10023816144	Contig52621_RC	HSG00249130	RSBN1L	7	77246029	77246908	0.25753
10031920818	NM_018301	HSG00254775	RBM41	X	106197026	106248690	0.257545
10023807443	NM_006107	HSG00354445	NM_006107	17	46151975	46185069	0.257614
10023847335	NM_032291	HSG00205073	SGIP1	1	66772552	66983355	0.257705
10023825454	NM_016839	HSG00214214	RBMS1	2	160838760	161058551	0.257754
10025920262	AF075069	HSG00280753	AF075069	12	65973278	65973821	0.257832
10023805333	Contig3259_RC	HSG00248485	CALD1	7	134305283	134306010	0.257833
10023839367	AK024775	HSG00305710	DPY19L3	19	37666671	37668635	0.257906
10025903079	NM_033213	HSG00203082	ZNF670	1	245266709	245308692	0.257924
10025908461	NM_016631	HSG00315763	C21orf66	21	33029001	33065869	0.257937
10023819440	NM_006260	HSG00284921	DNAJC3	13	95127483	95241283	0.257945
10025932308	hCT1646611.2	HSG00423006	hCT1646611.2	6	28237537	28245351	0.257983
10025913069	NM_016123	HSG00278318	IRAK4	12	42439046	42468164	0.258021
10025925463	hCT1640374.2	HSG00359552	hCT1640374.2	8	31195253	31198224	0.258033
10023826690	U09848	HSG00245401	ZKSCAN1	7	99465850	99472272	0.258041
10025929389	AL137309	HSG00278434	AL137309	12	103757798	103761356	0.258043
10025918892	AK091332	HSG00222520	AK091332	3	180596570	180598659	0.258088
10025904025	NM_004840	HSG00253692	ARHGEF6	X	135575376	135691169	0.25814
10025912096	NM_058241	HSG00211419	CCNT2	2	135392862	135431054	0.258179
10025907938	NM_005907	HSG00243196	MAN1A1	6	119540967	119712625	0.258331
10023807225	Contig58029_RC	HSG00248579	SKAP2	7	26673207	26674648	0.258376
10031920292	NM_198557	HSG00216074	C2orf38	2	151814155	151826623	0.258412
10023827611	Contig31062_RC	HSG00246151	Contig31062_RC	7	104409431	104409896	0.258439
10025903143	NM_018282	HSG00284908	PSPC1	13	19147527	19255082	0.25848
10023805410	AB023173	HSG00220198	ATP11B	3	184066819	184122109	0.25854
10025928066	HSS00054203	HSG00453713	HSS00054203	2	100917744	100919048	0.258575
10025902187	NM_152262	HSG00307054	ZNF439	19	11837843	11841305	0.258605
10025910913	NM_003594	HSG00204622	TTF2	1	117404471	117447012	0.258625
10023823404	NM_014897	HSG00357009	ZNF652	17	44727484	44794834	0.25863
10025912639	NM_019610	HSG00206021	RBMXL1	1	89218709	89231104	0.258731
10023827338	NM_005767	HSG00284878	P2RY5	13	47883275	47887947	0.258749
10023807622	NM_006759	HSG00216201	UGP2	2	63922517	63972199	0.258793
10023846869	NM_032359	HSG00219519	C3orf26	3	101019370	101380136	0.2588
10023832428	NM_052865	HSG00311888	C20orf72	20	17897761	17919759	0.258968
10023807241	Contig23703_RC	HSG00265331	Contig23703_RC	10	97263830	97264264	0.258976
10023809805	D83781	HSG00272389	NUP160	11	47756364	47826441	0.259032
10025912760	NM_017687	HSG00269566	NHLRC2	10	115664519	115666939	0.259053
10025923484	HSS00342343	HSG00212540	HSS00342343	2	88709014	88712457	0.259064
10023812284	NM_004236	HSG00291275	COPS2	15	47206834	47235073	0.259158
10023808390	NM_017634	HSG00259835	KCTD9	8	25341282	25371837	0.259184
10031920088	BC036766	HSG00459589	C6orf12	6	30087858	30089678	0.259247
10023804866	Contig51058_RC	HSG00284682	RBM26	13	78783969	78785152	0.259287
10023823665	Contig23842_RC	HSG00402691	Contig23842_RC	13	51222242	51222672	0.25929
10031920147	BF966534	HSG00261961	ZFAND5	9	74325095	74325798	0.259347
10023844929	ENST00000291751	HSG00308650	ZNF66	19	20781134	20781299	0.259373
10023832132	NM_024685	HSG00277710	BBS10	12	75262396	75266353	0.259385
10023824253	NM_004538	HSG00254236	NAP1L3	X	92812589	92815264	0.25941
10025902916	NM_016587	HSG00250917	CBX3	7	26207848	26219499	0.259515
10025927204	AL049351	HSG00246067	AL049351	7	133347185	133348680	0.259621
10023845069	AK021572	HSG00211966	AK021572	2	37401096	37402642	0.259704
10023827049	NM_003905	HSG00296222	APPBP1	16	65394282	65422380	0.259709
10025909989	NM_015608	HSG00269171	C10orf137	10	127398073	127442702	0.259763
10023837795	AK023947	HSG00228182	AK023947	4	16352768	16354688	0.25979
10023824371	AB033107	HSG00237728	ZNF608	5	124000508	124108704	0.259899
10025905246	NM_015484	HSG00206558	SYF2	1	25421355	25431590	0.260074
10023825557	AK001083	HSG00279779	AK001083	12	31567276	31569032	0.260163
10025923475	AF093744	HSG00392884	AF093744	X	131164734	131165091	0.260392
10023845092	NM_080283	HSG00301423	ABCA9	17	64482368	64568731	0.260432
10025909152	NM_006380	HSG00301411	APPBP2	17	55875301	55958362	0.260522
10023817939	NM_004354	HSG00229040	CCNG2	4	78297550	78306970	0.260558
10025913319	NM_153240	HSG00225312	NPHP3	3	133882143	133923966	0.260575
10025911919	NM_002039	HSG00228109	GAB1	4	144477499	144610728	0.260576
10025919346	AF147395	HSG00263307	AF147395	9	4654769	4655262	0.260666
10023824988	NM_005872	HSG00206442	BCAS2	1	114911705	114925788	0.260733
10023837955	NM_032933	HSG00303815	C18orf45	18	19129978	19271923	0.260735
10025910402	NM_003810	HSG00221690	TNFSF10	3	173706158	173723963	0.260889
10025912727	NM_023012	HSG00282233	NM_023012	12	121555227	121577499	0.261019
10025905498	NM_007362	HSG00221249	NCBP2	3	198146675	198153797	0.261057
10023823346	NM_017577	HSG00351982	GRAMD1C	3	115040369	115148710	0.261142
10025921103	hCT1970488.1	HSG00439824	hCT1970488.1	3	79222883	79223013	0.26123
10023833677	NM_033411	HSG00243417	RWDD2	6	83960749	83962969	0.261252
10023840915	AF087980	HSG00224747	AF087980	3	152636467	152637014	0.261272
10023839710	NM_025065	HSG00206507	BXDC5	1	84717545	84735949	0.261292
10025932849	hCT2258081	HSG00450772	hCT2258081	1	231117506	231117982	0.2613
10023820215	NM_018442	HSG00209156	IQWD1	1	166172531	166311703	0.261399
10025915331	AK091261	HSG00271066	METT5D1	11	28101636	28103983	0.261407
10023811226	Contig31525_RC	HSG00459299	Contig31525_RC	18	27906651	27907147	0.261461
10023813529	NM_016931	HSG00272375	NOX4	11	88699160	88864301	0.261475
10025911697	NM_006751	HSG00211266	SSFA2	2	182464926	182503706	0.261486
10023824394	Contig41198_RC	HSG00423228	Contig41198_RC	18	59147002	59147435	0.261583
10023824422	Contig31018_RC	HSG00220662	Contig31018_RC	3	151172826	151173255	0.261585
10025906373	NM_003690	HSG00216273	PRKRA	2	179004395	179024110	0.261693
10025903743	NM_020395	HSG00229571	INTS12	4	106823233	106849278	0.261705
10023820296	NM_006895	HSG00216305	HNMT	2	138438277	138490403	0.261712
10025902467	NM_018181	HSG00303653	ZNF532	18	54681040	54804683	0.261798
10023843968	AK025344	HSG00398266	AK025344	3	53292489	53294292	0.261852
10023819651	NM_000125	HSG00242656	ESR1	6	152170378	152466099	0.261878
10025915479	hCT1970830.1	HSG00436784	hCT1970830.1	6	56304581	56304874	0.26196
10023824315	NM_012433	HSG00211794	SF3B1	2	197964944	198008016	0.262017
10025912809	NM_033418	HSG00205718	C1orf156	1	168028295	168030655	0.262017
10025908734	NM_005079	HSG00259849	TPD52	8	81109661	81246391	0.26206
10023820240	Contig37236_RC	HSG00235284	Contig37236_RC	5	80211032	80211870	0.262118
10025932624	hCT1971266.1	HSG00433695	hCT1971266.1	2	158228439	158229618	0.262126
10023821970	NM_006265	HSG00259378	RAD21	8	117927354	117956182	0.262192
10025903232	NM_003031	HSG00295060	SIAH1	16	46951954	46976730	0.2622
10023816562	Contig44211_RC	HSG00425547	Contig44211_RC	2	61011578	61012245	0.262205
10023808967	AF131819	HSG00260155	AF131819	8	119166914	119168869	0.262385
10025910002	NM_033071	HSG00243509	SYNE1	6	152484515	152999679	0.262582
10023823004	AL133577	HSG00299811	AL133577	17	46609786	46610839	0.26266
10023809581	Contig64_RC	HSG00287841	C14orf101	14	56184665	56185983	0.262818
10025904974	NM_182568	HSG00298155	NM_182568	17	18381841	18469646	0.262864
10025911352	NM_024976	HSG00304257	NM_024976	18	8004414	8007580	0.262906
10025905865	NM_005897	HSG00205680	IPP	1	45936995	45984720	0.26293
10025902371	NM_152604	HSG00306069	ZNF383	19	42409205	42426414	0.263033
10025909922	NM_057749	HSG00393717	CCNE2	8	95961631	95976658	0.263134
10025906368	NM_176875	HSG00272874	CCKBR	11	6237541	6249931	0.263189
10025928332	AK024375	HSG00223480	AK024375	3	43745563	43749936	0.263346
10023806108	AK001423	HSG00265739	AK001423	10	117806433	117808110	0.263381
10023823840	Contig30499_RC	HSG00458621	Contig30499_RC	NA	NA	NA	0.263405
10023813066	NM_003403	HSG00287989	YY1	14	99774854	99814557	0.263526
10023842786	NM_024606	HSG00272355	DYNC2H1	11	102679160	102855521	0.263691
10025926693	HSS00176041	HSG00206489	HSS00176041	1	163957001	163957542	0.263704
10025920765	BC037913	HSG00396796	BC037913	10	7832933	7835692	0.263867
10025902195	NM_005680	HSG00214894	TAF1B	2	9901023	9991994	0.264137
10023826808	Contig35294_RC	HSG00301676	BRIP1	17	57113418	57113904	0.264226
10025902883	NM_145167	HSG00202919	PIGM	1	158266323	158268372	0.264255
10025909033	NM_175916	HSG00213105	KCTD18	2	201061922	201063919	0.264269
10023806687	NM_019071	HSG00251420	ING3	7	120378052	120402938	0.264285
10023844206	ENST00000291738	HSG00308058	ENST00000291738	19	58546737	58549578	0.264334
10025905286	NM_021212	HSG00271737	NM_021212	11	85049760	85053794	0.264335
10025914521	hCT32303.3	HSG00287096	C14orf125	14	30830741	30959507	0.264339
10025916303	HSS00088218	HSG00246715	HSS00088218	7	104415974	104416840	0.264394
10023809279	NM_014642	HSG00220865	IQCB1	3	122971299	123036563	0.264452
10025917184	AK056547	HSG00216049	AK056547	2	101134553	101138304	0.264467
10025929809	AL832622	HSG00204499	NBPF11	1	144744004	144794122	0.264486
10025932282	HSS00087633	HSG00372939	HSS00087633	20	10555310	10661361	0.264535
10023821534	Contig37601_RC	HSG00237582	DNAJC18	5	138773797	138774255	0.264567
10025920300	hCT32381.2	HSG00449964	hCT32381.2	8	134489235	134490947	0.264592
10023831082	BC014148	HSG00307011	ZNF253	19	19837713	19865292	0.264721
10025904970	NM_004654	HSG00312957	USP9Y	Y	13322553	13482162	0.264743
10023826355	Contig38398_RC	HSG00398752	Contig38398_RC	3	71086552	71086987	0.264761
10025911937	NM_030963	HSG00241981	RNF146	6	127629712	127651195	0.264787
10023837319	AB075859	HSG00308672	ZNF525	19	58576613	58581658	0.265013
10023827203	NM_018490	HSG00272817	LGR4	11	27344085	27450869	0.265052
10031920697	NM_015014	HSG00317335	RBM34	1	233361572	233391194	0.26506
10023816643	NM_015640	HSG00202343	SERBP1	1	67646082	67668711	0.265208
10023849485	NM_032026	HSG00258834	TATDN1	8	125569931	125620492	0.265289
10023820157	Contig719_RC	HSG00232682	Contig719_RC	5	153819724	153820805	0.265303
10023822485	AL117587	HSG00237728	ZNF608	5	124000509	124007929	0.26541
10023824678	Contig46646_RC	HSG00268652	TIAL1	10	121322969	121323524	0.265447
10023810229	Contig46991_RC	HSG00304669	Contig46991_RC	18	40901733	40902471	0.265595
10025910530	NM_003270	HSG00254532	TSPAN6	X	99770450	99778450	0.265606
10023808126	Contig37989_RC	HSG00272036	CCDC15	11	124415988	124416457	0.265852
10023820520	Contig52957_RC	HSG00254486	REPS2	X	17080715	17081314	0.265951
10025929572	HSS00380435	HSG00356311	CA5BL	X	15628725	15629559	0.266041
10023823623	Contig40503_RC	HSG00277620	AEBP2	12	19565394	19565832	0.266137
10025914780	AF193050	HSG00205583	AF193050	1	232959990	232962426	0.266167
10023822822	NM_012089	HSG00205915	ABCB10	1	227718952	227761065	0.266321
10023823174	AL049943	HSG00213505	FAM98A	2	33662232	33665237	0.266394
10025919706	AK094521	HSG00211952	AK094521	2	8778715	8780267	0.266407
10025904539	NM_018297	HSG00221190	NGLY1	3	25735778	25799926	0.266536
10025903489	NM_139323	HSG00311573	YWHAB	20	42947757	42970574	0.266543
10023805946	Contig50251_RC	HSG00351771	Contig50251_RC	2	74229330	74230678	0.26677
10025913059	NM_173602	HSG00278123	DIP2B	12	49185034	49428715	0.266771
10023844355	AF087976	HSG00224470	AF087976	3	65024172	65024814	0.266852
10023836075	NM_032012	HSG00260653	C9orf5	9	110817243	110922046	0.266902
10025914125	AK000843	HSG00201002	AK000843	1	13973545	13974049	0.266902
10025910118	NM_020117	HSG00237194	LARS	5	145473221	145542321	0.267138
10023849218	AL080072	HSG00203726	AL080072	1	92427395	92428857	0.267283
10025928601	AK094916	HSG00207679	AK094916	1	220964158	221013106	0.267355
10025915669	HSS00296137	HSG00219313	HSS00296137	2	6786750	6788307	0.267366
10023814277	Contig56611_RC	HSG00228250	PDE5A	4	120635006	120636130	0.267386
10025906015	NM_052903	HSG00290297	TUBGCP5	15	20384942	20425330	0.267475
10025911135	NM_144973	HSG00276817	NM_144973	12	31428984	31635219	0.267561
10025930696	AL049273	HSG00377339	AL049273	11	77771090	77771796	0.267571
10023825293	NM_016217	HSG00242976	HECA	6	139497941	139543638	0.267571
10023818926	Contig1667_RC	HSG00281981	SSPN	12	26277840	26278973	0.26762
10023817757	AB037765	HSG00287126	KIAA1344	14	51967058	52088963	0.26773
10023816898	Contig53191_RC	HSG00457760	GPD2	2	157150001	157151158	0.267747
10023812077	NM_007214	HSG00243602	SEC63	6	108298215	108386086	0.267893
10023834623	NM_022168	HSG00212511	IFIH1	2	162831835	162883285	0.268017
10025905216	NM_032042	HSG00237206	C5orf21	5	92979530	93436221	0.26802
10023805195	NM_006534	HSG00311293	NCOA3	20	45564063	45719019	0.268108
10023816962	Contig43027_RC	HSG00251420	ING3	7	120404041	120404508	0.268157
10023833421	NM_024843	HSG00211788	CYBRD1	2	172087232	172122883	0.268204
10023847706	NM_014710	HSG00255308	GPRASP1	X	101794448	101799968	0.268443
10025903723	NM_133377	HSG00236852	RAD1	5	34941124	34954139	0.268453
10025910808	NM_139045	HSG00260706	SMARCA2	9	2005341	2183621	0.268486
10023809763	Contig30280_RC	HSG00244221	Contig30280_RC	6	74130099	74130468	0.268512
10025903562	NM_181847	HSG00277368	AMIGO2	12	45755757	45759915	0.268528
10025907719	NM_182597	HSG00251011	NM_182597	7	111908281	111918178	0.268713
10025903655	NM_030911	HSG00284704	CDADC1	13	48720103	48765619	0.26878
10025910263	NM_032796	HSG00254555	SYAP1	X	16647675	16689254	0.268869
10025909992	NM_015328	HSG00248112	NM_015328	7	128652099	128857287	0.268874
10025922640	HSS00183242	HSG00212499	ALS2CR8	2	203558641	203559453	0.268935
10025916002	hCT1645630.1	HSG00452905	hCT1645630.1	19	23570807	23571892	0.268976
10023810498	Contig26150_RC	HSG00216710	Contig26150_RC	2	47956153	47956530	0.269061
10025903047	NM_080631	HSG00248118	VPS41	7	38731679	38875373	0.269084
10025905187	NM_153697	HSG00212372	ANKRD44	2	197567494	197771007	0.269146
10023829424	AF086471	HSG00272784	SPTY2D1	11	18584526	18585133	0.269151
10025911740	NM_015461	HSG00303659	ZNF521	18	20895888	21186114	0.269286
10023813527	Contig46598_RC	HSG00288433	ATXN3	14	91594466	91595344	0.269372
10023805202	Contig53766_RC	HSG00204553	KIAA0460	1	148714577	148715663	0.269407
10025920745	hCT1953120.1	HSG00222072	hCT1953120.1	3	161216504	161231908	0.269412
10025909939	NM_032226	HSG00261798	ZCCHC7	9	37110632	37348143	0.269471
10023811654	NM_002525	HSG00205960	NRD1	1	52027470	52117010	0.26951
10025908365	NM_152400	HSG00228537	C4orf32	4	113286126	113329678	0.26957
10025915612	AK090630	HSG00220163	UTS2D	3	192467651	192531019	0.269614
10025912405	NM_014602	HSG00225366	PIK3R4	3	131880467	131948340	0.269705
10023844399	AK002014	HSG00245014	C6orf70	6	169893645	169923533	0.269786
10023811438	NM_004882	HSG00215701	NM_004882	2	174921125	174968689	0.270068
10023823658	NM_000297	HSG00227341	PKD2	4	89147843	89217952	0.270084
10025904849	NM_152528	HSG00215704	WDSUB1	2	159800557	159851309	0.270169
10025926086	AL162043	HSG00247218	AL162043	7	110553132	110555765	0.270274
10025918711	HSS00146174	HSG00392059	HSS00146174	2	81543087	81547659	0.270319
10025929345	HSS00067123	HSG00203784	HSS00067123	1	93569581	93570874	0.270334
10023822740	NM_001268	HSG00284711	RCBTB2	13	47961101	48005317	0.270432
10025902532	NM_012245	HSG00288121	SNW1	14	77253696	77297250	0.27044
10025914740	hCT1953495.1	HSG00413276	hCT1953495.1	2	165138267	165138781	0.270513
10023818629	NM_018834	HSG00237479	MATR3	5	138657253	138694027	0.270588
10025912241	NM_153619	HSG00290965	SEMA6D	15	45797977	45853711	0.270639
10025913338	NM_018374	HSG00248011	TMEM106B	7	12217450	12243408	0.270731
10025903546	NM_139076	HSG00228264	CCDC98	4	84601121	84625280	0.271016
10023809219	NM_021183	HSG00253747	RAP2C	X	131164734	131179870	0.271069
10025934430	HSS00182731	HSG00307557	HSS00182731	19	61521124	61521827	0.27116
10023823136	Contig37883_RC	HSG00244557	PDE7B	6	136557783	136558286	0.271168
10025906952	NM_004906	HSG00242555	WTAP	6	160068141	160097339	0.271217
10025912843	NM_002128	HSG00284857	HMGB1	13	29931996	29938013	0.271256
10025911300	NM_145342	HSG00243193	MAP3K7IP2	6	149732736	149774440	0.271409
10023813934	Contig43695_RC	HSG00426033	Contig43695_RC	3_random	14309	14786	0.271655
10025906603	NM_020925	HSG00204497	CACHD1	1	64744185	64931323	0.271721
10025929305	HSS00348639	HSG00266600	ST8SIA6	10	17400481	17409106	0.271776
10025926621	BC041586	HSG00284816	BC041586	13	110162066	110163815	0.271856
10025909266	NM_031914	HSG00288432	SYT16	14	61532490	61637178	0.27186
10025902863	NM_016487	HSG00243966	C6orf203	6	107456109	107479238	0.27191
10023821984	NM_020147	HSG00290998	THAP10	15	68960735	68971807	0.271982
10023847230	AK021459	HSG00211987	AK021459	2	187204601	187206113	0.272083
10023815857	NM_016019	HSG00250031	LUC7L2	7	138695547	138758738	0.272173
10023805787	Contig36722_RC	HSG00246904	Contig36722_RC	7	55103543	55105269	0.272263
10025924871	AK026915	HSG00224033	AK026915	3	130947892	130951220	0.272269
10023820097	NM_018062	HSG00216302	FANCL	2	58239883	58322018	0.272291
10025908050	NM_005595	HSG00209193	NFIA	1	61320882	61694617	0.272642
10023814087	NM_018474	HSG00311890	C20orf19	20	21054694	21175256	0.272652
10025902878	NM_002647	HSG00303810	PIK3C3	18	37789196	37915442	0.272923
10033668771	NM_001527	HSG00242330	HDAC2	6	114368620	114398967	0.273185
10025906349	NM_153742	HSG00204448	CTH	1	70649542	70677840	0.273185
10023817677	NM_012302	HSG00204512	LPHN2	1	82038669	82230694	0.27346
10025933573	HSS00092623	HSG00303741	HSS00092623	18	31858341	31858591	0.273468
10023822325	Contig50156_RC	HSG00420853	Contig50156_RC	18	54219289	54219752	0.27355
10025920473	AL833303	HSG00256139	AL833303	8	135873444	135879697	0.273556
10025904764	NM_018230	HSG00205214	NUP133	1	227643667	227710711	0.273584
10023807372	Contig43449_RC	HSG00418347	Contig43449_RC	15	49895455	49895854	0.273605
10025911551	NM_145809	HSG00301687	NM_145809	17	18355301	18364845	0.273681
10023826966	AL050148	HSG00291262	SNX1	15	62220466	62223479	0.273703
10025909470	NM_031911	HSG00227733	C1QTNF7	4	14950709	15056362	0.273743
10033668649	NM_005410	HSG00236557	SEPP1	5	42835739	42847781	0.273796
10025912084	NM_152736	HSG00241874	ZNF187	6	28342871	28353957	0.273799
10025912669	NM_022496	HSG00277082	ACTR6	12	99118704	99142332	0.273848
10025904613	NM_002912	HSG00242588	REV3L	6	111726972	111911611	0.274044
10025905877	NM_018328	HSG00211190	MBD5	2	148932507	148987512	0.274076
10025912028	NM_003440	HSG00278129	ZNF140	12	132167109	132194329	0.274095
10025904949	NM_017925	HSG00260733	DENND4C	9	19280748	19364138	0.27414
10025934115	AK025851	HSG00224798	AK025851	3	131048588	131049022	0.274318
10025922284	hCT2297806	HSG00450997	hCT2297806	19	58524509	58524835	0.274353
10023811491	Contig63171_RC	HSG00244028	Contig63171_RC	6	11069616	11082517	0.274757
10025905676	NM_000123	HSG00284660	ERCC5	13	102296174	102326346	0.274878
10023807076	NM_018100	HSG00242031	EFHC1	6	52393070	52465177	0.274893
10025905477	NM_153039	HSG00219671	TLOC1	3	171196951	171198853	0.274938
10025927567	HSS00180849	HSG00240819	HSS00180849	6	152128526	152128976	0.274945
10023818215	Contig54745_RC	HSG00248979	CLDN12	7	89882651	89883202	0.274955
10023824091	Contig53460_RC	HSG00400348	Contig53460_RC	2	24079255	24080098	0.274988
10025926412	AK021991	HSG00222903	AK021991	3	29393068	29394982	0.275017
10025915066	BC017743	HSG00222056	BC017743	3	78953023	78955298	0.275214
10025915900	HSS00009410	HSG00359367	HSS00009410	12	23573704	23574616	0.275223
10025915545	AF086256	HSG00309177	AF086256	19	57253555	57258768	0.275296
10025926506	AJ296168	HSG00299868	KRTAP4-13	17	36569433	36570512	0.27533
10023847858	AK021970	HSG00203797	AK021970	1	113889245	113890458	0.275385
10025917069	hCT1971290.1	HSG00363681	hCT1971290.1	2	44146078	44146854	0.275646
10023813459	Contig25362_RC	HSG00216990	FAM49A	2	16594212	16594553	0.27578
10025922982	hCT2264041	HSG00406408	hCT2264041	22	42372053	42373065	0.275811
10033668744	NM_018158	HSG00213089	SLC4A1AP	2	27739841	27771335	0.275857
10025932136	HSS00225611	HSG00256057	HSS00225611	8	26284790	26286113	0.276078
10025925936	HSS00250415	HSG00236079	HSS00250415	5	140479962	140480531	0.276109
10023816921	NM_015239	HSG00261035	AGTPBP1	9	87351274	87546709	0.276238
10025908966	NM_002958	HSG00219724	RYK	3	135358666	135452276	0.276407
10025906127	NM_023073	HSG00236639	NM_023073	5	37142086	37249612	0.276515
10025907280	NM_005246	HSG00237943	FER	5	108111421	108551272	0.276662
10025934543	BC039354	HSG00210757	BC039354	2	42398580	42400649	0.276668
10025929297	AK026657	HSG00265993	AK026657	10	31645463	31647635	0.276771
10023849314	AK024986	HSG00269724	PTEN	10	89716429	89718511	0.276833
10025930567	BC013657	HSG00415955	BC013657	5	31364060	31365009	0.277027
10023823481	AK000942	HSG00299421	AK000942	17	31175893	31181260	0.277272
10025913266	NM_000380	HSG00263040	XPA	9	99477012	99499460	0.277422
10023839076	AK022422	HSG00201816	AK022422	1	233561125	233563005	0.277468
10025913105	NM_003276	HSG00282056	TMPO	12	97433572	97452452	0.277568
10025907950	NM_001105	HSG00213093	ACVR1	2	158301206	158403036	0.277583
10023826819	NM_020307	HSG00221264	CCNL1	3	158348281	158361176	0.277604
10025912451	NM_032485	HSG00311520	MCM8	20	5879297	5923829	0.277639
10023819800	AB028963	HSG00278598	MON2	12	61146895	61273667	0.277661
10025929020	AF086372	HSG00218964	AF086372	2	62084229	62084768	0.277753
10023812870	AB014527	HSG00359225	CLASP2	3	33513488	33675576	0.27783
10025903355	NM_032217	HSG00227233	ANKRD17	4	74159366	74343366	0.27821
10023815975	Contig44707_RC	HSG00211794	SF3B1	2	197962755	197963318	0.278233
10025911275	NM_182715	HSG00250456	SYPL1	7	105518189	105539994	0.278239
10025908274	NM_022466	HSG00267703	IKZF5	10	124741954	124758311	0.278315
10025912482	NM_020234	HSG00291652	DTWD1	15	47700587	47723153	0.278861
10025903085	NM_144984	HSG00268320	C10orf72	10	49980222	49993560	0.278938
10023822901	Contig52963_RC	HSG00413995	Contig52963_RC	2	69538633	69539148	0.278997
10025924315	hCT2318966	HSG00438009	hCT2318966	3	137256715	137257295	0.279114
10025903671	NM_020119	HSG00249078	ZC3HAV1	7	138378807	138445005	0.279121
10023811690	NM_001981	HSG00205159	EPS15	1	51592523	51757583	0.279712
10023826172	Contig44111_RC	HSG00429961	Contig44111_RC	X	71715389	71715846	0.280228
10025902843	NM_001173	HSG00287352	ARHGAP5	14	31616245	31698683	0.280349
10023818053	NM_018011	HSG00284904	NM_018011	13	105993676	106018483	0.280514
10023810972	Contig42977_RC	HSG00429515	Contig42977_RC	12	20727857	20728275	0.280527
10025927277	HSS00088075	HSG00427640	HSS00088075	X	70842689	70843030	0.280542
10025903947	NM_174950	HSG00262537	NM_174950	9	46527457	46586494	0.280614
10023809664	AB014594	HSG00211588	DOCK10	2	225433540	225615574	0.28067
10025909712	NM_138468	HSG00456571	ICA1L	2	203350040	203444610	0.280854
10025906515	NM_173215	HSG00294210	NFAT5	16	68157389	68287083	0.281048
10025902539	NM_003971	HSG00302748	SPAG9	17	46397987	46553094	0.281116
10023813400	Contig58214_RC	HSG00301582	PPARBP	17	34815251	34815791	0.281119
10025908144	NM_178566	HSG00261457	ZDHHC21	9	14607032	14683469	0.281173
10023824912	Contig65227	HSG00312045	Contig65227	20	34096961	34097674	0.281177
10023816867	NM_018117	HSG00269164	BRWD2	10	122600684	122659025	0.281256
10025903465	NM_080282	HSG00301419	ABCA10	17	64655743	64752551	0.281297
10025917844	HSS00172095	HSG00219698	GK5	3	143359058	143359721	0.281333
10025925070	HSS00046547	HSG00275036	HSS00046547	11	77725397	77726037	0.281405
10025908924	NM_015701	HSG00214222	C2orf30	2	53867720	53899436	0.281568
10025908616	NM_031858	HSG00317653	NBR1	17	38576036	38719014	0.281596
10025907240	NM_145698	HSG00268270	ACBD5	10	27525752	27569718	0.281702
10026393462	NM_002937	HSG00288445	RNASE4	14	20222211	20238597	0.281712
10033668756	NM_001178	HSG00271832	ARNTL	11	13255900	13365386	0.281716
10023815340	Contig2858_RC	HSG00412172	Contig2858_RC	4	38377275	38379055	0.281732
10025921641	AF086223	HSG00266346	AF086223	10	103535508	103536088	0.282159
10023805885	Contig24986	HSG00353759	Contig24986	4	39224593	39225055	0.282233
10025902561	NM_145753	HSG00225298	PHLDB2	3	113085499	113177809	0.282254
10025912246	NM_006083	HSG00236846	IK	5	140007567	140022096	0.282292
10023825564	AB007961	HSG00201413	AB007961	1	172252203	172258131	0.282377
10033668606	NM_000668	HSG00228512	ADH1B	4	100446551	100461581	0.282383
10025913376	NM_139052	HSG00267611	TAF5	10	105117713	105138627	0.282475
10023815008	D87682	HSG00249732	KIAA0241	7	32550828	32594848	0.282653
10025904126	NM_004064	HSG00282095	CDKN1B	12	12761575	12766569	0.282702
10025925972	HSS00041213	HSG00357076	HSS00041213	11	82467399	82468133	0.282757
10023817104	Contig56276_RC	HSG00261021	SLC44A1	9	107198230	107199442	0.282771
10025904713	NM_025059	HSG00243019	C6orf97	6	151856919	151984020	0.282893
10025924113	hCT1831185.2	HSG00399367	C10orf37	10	71819134	71820394	0.282944
10025923009	AF086035	HSG00285977	AF086035	14	54595346	54595707	0.283095
10025910008	NM_015532	HSG00290204	GRINL1A	15	55786192	55797044	0.283123
10025904770	NM_133282	HSG00236852	RAD1	5	34944052	34951490	0.283291
10025907985	NM_012207	HSG00268117	HNRPH3	10	69761884	69772952	0.283346
10025907744	NM_032832	HSG00243545	LRP11	6	150181626	150227173	0.283464
10025928358	AL049377	HSG00435674	AL049377	6	80318508	80320403	0.283497
10025915247	AK055143	HSG00288926	AK055143	14	49107457	49109837	0.283601
10025905954	NM_152332	HSG00287397	MTAC2D1	14	91316278	91372436	0.283705
10023810558	NM_018433	HSG00211337	JMJD1A	2	86521953	86573349	0.283725
10023829341	NM_024810	HSG00254539	CXorf45	X	110856733	110890528	0.283742
10023827805	NM_016377	HSG00244086	AKAP7	6	131508153	131646368	0.283922
10023826407	NM_001418	HSG00271103	EIF4G2	11	10775176	10787047	0.283935
10023845167	AF274932	HSG00254249	EIF2S3	X	24006438	24006836	0.284406
10023819644	NM_005032	HSG00254019	PLS3	X	114701764	114791246	0.284424
10025928121	AK026718	HSG00232349	AK026718	5	122195949	122198123	0.284451
10023804789	Contig25327_RC	HSG00252662	USP9X	X	40980384	40980774	0.284577
10023828702	ENST00000274086	HSG00297644	ENST00000274086	4	166083891	166084536	0.284604
10023843420	AB058697	HSG00290284	KIAA1794	15	87622914	87661363	0.284631
10023827779	Contig52708_RC	HSG00354175	Contig52708_RC	6	125455000	125455474	0.284654
10025934044	HSS00087671	HSG00229365	HSS00087671	4	174483205	174483550	0.284722
10023814222	NM_001957	HSG00227706	EDNRA	4	148621579	148685555	0.284847
10023806361	NM_020987	HSG00269131	ANK3	10	61458165	61819494	0.285014
10023836937	NM_032644	HSG00354020	PPARA	22	44951326	44997021	0.285066
10025910646	NM_005862	HSG00225945	STAG1	3	137538688	137953935	0.285087
10025909725	NM_018418	HSG00288390	SPATA7	14	87921763	87974555	0.285095
10023839264	AK027368	HSG00259742	AK027368	8	119151166	119153346	0.285216
10023805265	NM_017665	HSG00236503	ZCCHC10	5	132360575	132390139	0.285246
10023813973	NM_017760	HSG00248096	NCAPG2	7	158125248	158190250	0.285301
10023814863	NM_021047	HSG00307011	ZNF253	19	19837713	19865292	0.285399
10025906483	NM_006631	HSG00305942	ZNF266	19	9384271	9407234	0.285642
10025904138	NM_018675	HSG00306764	ZNF302	19	39860580	39925612	0.285688
10023811664	NM_000856	HSG00228234	GUCY1A3	4	156807327	156871224	0.286068
10023812903	AB037844	HSG00382974	TMEM181	6	158877455	158976448	0.286088
10025912391	NM_005611	HSG00294470	RBL2	16	52025900	52083060	0.286685
10023815132	NM_014247	HSG00227627	RAPGEF2	4	160408695	160500749	0.287102
10023849684	AK022321	HSG00201862	AK022321	1	212638750	212640605	0.287105
10023822110	Contig57903_RC	HSG00242630	SASH1	6	148912713	148914874	0.287153
10025902732	NM_018034	HSG00236505	WDR70	5	37415168	37788529	0.28718
10023816649	NM_014755	HSG00214184	SERTAD2	2	64712259	64734550	0.287277
10025919192	HSS00264525	HSG00354204	HSS00264525	10	76610546	76611887	0.287311
10025935747	XM_209967	HSG00434248	XM_209967	9	29815866	29816483	0.287457
10023837433	AL049336	HSG00241460	AL049336	6	26635269	26635607	0.287577
10025908126	NM_001178	HSG00271832	ARNTL	11	13255900	13365386	0.287593
10025911055	NM_025133	HSG00211911	FBXO11	2	47887564	47986318	0.287838
10025906832	NM_152789	HSG00250433	NM_152789	7	92028009	92057642	0.287844
10023831909	NM_025137	HSG00289769	KIAA1840	15	42642186	42743168	0.288009
10023825031	Contig42428_RC	HSG00274743	TMEM136	11	119708798	119709469	0.288026
10025907631	NM_015558	HSG00311509	SS18L1	20	60152216	60190961	0.288117
10020166212	RSE_00000368207	HSG00270661	RSE_00000368207	11	95616756	95616906	0.288119
10023840289	ENST00000300908	HSG00308989	ENST00000300908	19	11620163	11624479	0.288144
10023819844	Contig10235_RC	HSG00241846	Contig10235_RC	6	7951357	7951719	0.288292
10025910474	NM_031463	HSG00294798	HSDL1	16	82713388	82736265	0.28863
10023808701	NM_003142	HSG00216318	SSB	2	170363634	170376815	0.288739
10023810460	NM_007070	HSG00209300	GLMN	1	92484634	92537132	0.28909
10025912228	NM_004299	HSG00254295	ABCB7	X	74189831	74292857	0.28915
10023821163	AB037798	HSG00272391	KIAA1377	11	101323969	101374533	0.289593
10023807645	AB029025	HSG00356483	AB029025	4	41057560	41395767	0.289653
10025902942	NM_013450	HSG00214297	BAZ2B	2	159883737	160181305	0.289732
10025910223	NM_144629	HSG00213024	RFTN2	2	198143772	198248829	0.289747
10023815929	NM_000668	HSG00228512	ADH1B	4	100446551	100461581	0.289768
10023825392	NM_002718	HSG00224850	PPP2R3A	3	137167256	137349423	0.289827
10023818014	Contig25943_RC	HSG00316505	Contig25943_RC	21	16663033	16663409	0.289832
10023816167	Contig37163_RC	HSG00354182	Contig37163_RC	4	124459560	124459900	0.289833
10023835671	NM_022753	HSG00205996	S100PBP	1	33055762	33097062	0.289851
10025912718	NM_013360	HSG00306229	ZNF222	19	49221355	49229100	0.28993
10025904047	NM_005596	HSG00261993	NFIB	9	14071847	14303945	0.289966
10023822366	NM_005410	HSG00236557	SEPP1	5	42835739	42847781	0.290097
10025920984	HSS00209671	HSG00259000	HSS00209671	8	140913711	140914116	0.290557
10023811433	NM_005830	HSG00285019	MRPS31	13	40201432	40243293	0.290588
10023820105	AF019083	HSG00261252	PTENP1	9	33665438	33666649	0.290756
10025926748	HSS00164826	HSG00257315	HSS00164826	8	2649510	2664350	0.290781
10023812572	Contig22775_RC	HSG00260675	MOBKL2B	9	27315208	27315599	0.290984
10023826162	Contig331_RC	HSG00302766	SMURF2	17	59968863	59969825	0.291023
10023822840	Contig38157_RC	HSG00259312	ZBTB10	8	81600649	81601054	0.291292
10025926778	HSS00346847	HSG00301419	ABCA10	17	64702530	64702888	0.291296
10023817791	Contig55764_RC	HSG00214316	PLEKHH2	2	43847287	43848629	0.291462
10023816000	Contig25659_RC	HSG00276955	GALNT4	12	88437323	88437694	0.291601
10023825434	Contig33759_RC	HSG00461898	Contig33759_RC	7	98554620	98555002	0.291614
10025915955	AL832248	HSG00210312	TATDN3	1	211031851	211056579	0.291719
10025908557	NM_003756	HSG00258768	EIF3S3	8	117726236	117837243	0.291731
10023807595	NM_006206	HSG00227288	PDGFRA	4	54790203	54859168	0.291888
10025902949	NM_138729	HSG00202538	ST7L	1	112885938	112963563	0.291913
10025921440	HSS00262253	HSG00269905	HSS00262253	10	13718035	13757996	0.292064
10023823533	NM_007107	HSG00219683	SSR3	3	157741238	157755629	0.292247
10023814043	NM_006348	HSG00248652	COG5	7	106630226	106991721	0.292421
10025912372	NM_002853	HSG00236852	RAD1	5	34941124	34951537	0.292434
10023806540	NM_002971	HSG00226447	SATB1	3	18364438	18440344	0.292466
10025905288	NM_003107	HSG00243082	SOX4	6	21701950	21706826	0.292635
10025912955	NM_003161	HSG00297788	RPS6KB1	17	55325224	55382566	0.292746
10023810036	AL110252	HSG00258814	GDAP1	8	75439501	75441657	0.292819
10025903903	NM_021030	HSG00306600	ZNF14	19	19682281	19704921	0.292837
10023816089	NM_006226	HSG00211417	PLCL1	2	198539544	198721293	0.292976
10023819845	NM_000689	HSG00262348	ALDH1A1	9	74705407	74757789	0.293162
10023816559	Contig49743_RC	HSG00357782	PPAPDC2	9	4654682	4655270	0.293197
10023819638	NM_004766	HSG00219694	COPB2	3	140559124	140591151	0.293242
10023818921	Contig58182_RC	HSG00285006	KIAA1704	13	44503278	44504398	0.293477
10023828273	AK026373	HSG00250984	HNRPA2B1	7	26196455	26197874	0.293592
10025919972	hCT19106.3	HSG00309252	hCT19106.3	19	11693076	11710735	0.294156
10025909052	NM_001033	HSG00271659	RRM1	11	4072586	4116681	0.294256
10023816816	NM_014819	HSG00237031	PJA2	5	108698318	108773469	0.294405
10025931973	AK092145	HSG00263977	AK092145	9	97608196	97610540	0.294478
10031920251	NM_017520	HSG00284708	NM_017520	13	19105879	19144638	0.294636
10033668555	NM_080283	HSG00301423	ABCA9	17	64482368	64568731	0.294791
10023814208	AB037850	HSG00259383	KIAA1429	8	95569924	95634846	0.295288
10023818594	AI400473_RC	HSG00249153	SP4	7	21520218	21520674	0.295381
10025926297	AF075111	HSG00234579	AF075111	5	72341927	72342480	0.295464
10023808136	NM_013352	HSG00243459	SART2	6	116798881	116866133	0.295468
10025906196	NM_024793	HSG00295611	CLUAP1	16	3499894	3527670	0.295488
10025912588	NM_006095	HSG00227771	ATP8A1	4	42109391	42353647	0.295864
10023808249	NM_005691	HSG00277035	ABCC9	12	21849374	21980875	0.295936
10025909457	NM_016008	HSG00213412	DYNC2LI1	2	43854685	43890651	0.296031
10023810502	Contig45266	HSG00351006	Contig45266	18	57626293	57626864	0.296037
10025909661	NM_018060	HSG00206668	IARS2	1	218334077	218387999	0.296062
10025911474	NM_003605	HSG00254994	OGT	X	70669657	70712465	0.296337
10023848053	AF147349	HSG00291013	AF147349	15	48786631	48812787	0.296446
10025913352	NM_006323	HSG00227359	SEC24B	4	110574319	110681060	0.296465
10025902692	NM_016261	HSG00302363	TUBD1	17	55291632	55325078	0.296479
10023817881	AL110126	HSG00261993	NFIB	9	14071847	14073288	0.29682
10031920045	NM_207418	HSG00317490	FAM72A	1_random	873196	889888	0.296991
10023828144	Contig31913_RC	HSG00312405	C20orf133	20	15981415	15981839	0.297092
10023845609	Contig48988_RC	HSG00222236	ABHD5	3	43735708	43736295	0.297134
10023844035	AK023619	HSG00211802	AK023619	2	36517050	36518777	0.297138
10023810320	Contig54650_RC	HSG00262751	Contig54650_RC	9	95981056	95981666	0.297248
10025912503	NM_032499	HSG00290875	C15orf41	15	34674386	34889739	0.297443
10023822069	Contig25009_RC	HSG00212350	Contig25009_RC	2	225083285	225083779	0.297609
10025908343	NM_145715	HSG00229025	TIGD2	4	90252990	90255062	0.297804
10025922705	HSS00225419	HSG00256177	HSS00225419	8	42503585	42507670	0.297975
10025915240	AK000930	HSG00245835	AK000930	7	150899097	150900636	0.298089
10025904653	NM_018255	HSG00303913	STATIP1	18	31963884	32008605	0.298936
10023817392	Contig48430_RC	HSG00284607	Contig48430_RC	13	51238382	51238935	0.299008
10025904401	NM_014263	HSG00269220	YME1L1	10	27439390	27483327	0.299088
10025904774	NM_019035	HSG00317925	PCDH18	4	138660284	138673079	0.299121
10023805516	NM_020298	HSG00277035	ABCC9	12	21849374	21980875	0.299279
10023837938	AL359558	HSG00237345	MCC	5	112385696	112388031	0.299347
10023822918	NM_007168	HSG00301588	ABCA8	17	64375025	64463128	0.299353
10031919856	BM987522	HSG00226000	ATXN7	3	63963727	63964160	0.299728
10025923152	HSS00327757	HSG00227708	CAMK2D	4	114648251	114648942	0.29975
10025908142	NM_022487	HSG00267931	DCLRE1C	10	14988878	15036100	0.299968
10025924352	HSS00152443	HSG00353085	HSS00152443	9	74155822	74157043	0.30036
10025903020	NM_172128	HSG00227708	CAMK2D	4	114593021	114902177	0.300417
10023818715	NM_021038	HSG00225183	MBNL1	3	153468518	153666258	0.30054
10023811366	Contig3464_RC	HSG00275932	Contig3464_RC	11	94538353	94539342	0.300748
10023819715	NM_014857	HSG00208192	RABGAP1L	1	172395256	173193949	0.300756
10025908646	NM_018710	HSG00257882	TMEM55A	8	92075674	92122224	0.300759
10023813351	Contig26706_RC	HSG00253731	FAM120C	X	54111487	54111883	0.300871
10025907724	NM_032221	HSG00311282	CHD6	20	39464583	39680547	0.300885
10023823769	AK002173	HSG00258957	YTHDF3	8	64286058	64287897	0.300912
10025907275	NM_003337	HSG00238325	UBE2B	5	133734768	133755697	0.301131
10023824071	Contig34907_RC	HSG00227301	C4orf12	4	86148463	86148920	0.301244
10025903618	NM_134264	HSG00301874	WSB1	17	22645232	22664772	0.30132
10025903967	NM_006190	HSG00213021	ORC2L	2	201483139	201536655	0.301567
10025928097	hCT10683.3	HSG00227734	ZCCHC4	4	24923487	24981101	0.301781
10025934463	AK024805	HSG00240426	AK024805	6	160070510	160072162	0.301827
10025904943	NM_015480	HSG00222122	PVRL3	3	112273554	112335752	0.301902
10025902354	NM_017644	HSG00220854	KLHL24	3	184836104	184884996	0.302049
10025904577	NM_013361	HSG00307161	ZNF223	19	49248003	49263982	0.302094
10023814621	NM_007345	HSG00303636	ZNF236	18	72665103	72811668	0.302209
10025911355	NM_100486	HSG00267633	WAC	10	28862439	28949464	0.302263
10023822213	U69127	HSG00353922	FUBP3	9	132444813	132503560	0.302335
10023806131	NM_000426	HSG00242596	LAMA2	6	129246034	129879401	0.302462
10023822682	Contig42026_RC	HSG00350740	TMED8	14	76871118	76871726	0.30255
10025912416	NM_012257	HSG00249527	HBP1	7	106596695	106630209	0.302578
10025911915	NM_152477	HSG00307126	ZNF565	19	41360359	41397397	0.302832
10025910937	NM_021994	HSG00250954	ZNF277P	7	111633878	111770320	0.302977
10025924112	hCT1800788.1	HSG00424182	hCT1800788.1	1	173130849	173133738	0.303152
10023822276	Contig55991_RC	HSG00237334	PURA	5	139475249	139476588	0.30318
10033668939	NM_006895	HSG00216305	HNMT	2	138438277	138490403	0.303189
10025922221	XM_210117	HSG00450631	XM_210117	1	169987300	169992352	0.303522
10025908444	NM_005923	HSG00243038	MAP3K5	6	136919880	137155349	0.303548
10023827443	Contig6352_RC	HSG00278335	USP44	12	94434468	94434872	0.303727
10025905630	NM_024106	HSG00307447	ZNF426	19	9499682	9510303	0.303743
10025903497	NM_181705	HSG00236524	LYRM7	5	130534539	130569018	0.303754
10025903665	NM_017719	HSG00225344	SNRK	3	43303099	43367634	0.303763
10023823888	AL137567	HSG00278621	FAM80B	12	8822893	8826952	0.303855
10023807519	NM_005384	HSG00262535	NFIL3	9	93211149	93225965	0.303914
10023805243	NM_019012	HSG00277196	PLEKHA5	12	19173994	19420598	0.304026
10025907953	NM_005999	HSG00209192	TSNAX	1	229731021	229768890	0.304456
10025906129	NM_152683	HSG00229029	CCDC111	4	185807895	185853106	0.304581
10025906638	NM_152542	HSG00229030	PPM1K	4	89402068	89424771	0.304599
10025908018	NM_003297	HSG00282335	NR2C1	12	93939801	93991339	0.305052
10031920436	hCT1808969	HSG00270429	ZNF37B	10	42336071	42368287	0.305198
10023823923	Contig30230_RC	HSG00222387	Contig30230_RC	3	153466208	153466590	0.305293
10023809834	AL049367	HSG00205036	GNG12	1	67939809	67942129	0.305309
10025904905	NM_021111	HSG00261007	RECK	9	36026915	36114448	0.305427
10023807204	Contig44538_RC	HSG00227187	ASAHL	4	77056292	77056907	0.305433
10026394680	NM_015902	HSG00258897	EDD1	8	103334744	103493671	0.30552
10025907842	NM_018254	HSG00205256	RCOR3	1	209499948	209556200	0.305851
10023824974	Contig41086_RC	HSG00225371	FOXP1	3	71099496	71100028	0.306356
10025912039	NM_001515	HSG00454500	GTF2H2	5	70366708	70399238	0.306591
10025908408	NM_025097	HSG00229035	C4orf29	4	129106010	129171895	0.306608
10025903987	NM_181706	HSG00272091	DPH4	11	31347952	31410957	0.306815
10025932322	AL832149	HSG00300335	AL832149	17	62497016	62503952	0.306843
10025927541	HSS00207514	HSG00353022	HSS00207514	X	16692753	16693383	0.306913
10025912939	NM_152857	HSG00242555	WTAP	6	160068609	160090442	0.30724
10023806910	AB032990	HSG00291301	FAM63B	15	56851575	56937024	0.30752
10023826213	NM_017831	HSG00303973	RNF125	18	27852442	27903161	0.307597
10025910733	NM_130838	HSG00289855	UBE3A	15	23133489	23201746	0.307627
10023825231	Contig50391_RC	HSG00226917	Contig50391_RC	4	110850594	110851143	0.307666
10025908434	NM_030790	HSG00295615	ITFG1	16	45746800	46052516	0.307697
10025910137	NM_153358	HSG00307138	ZNF791	19	12582752	12601676	0.307767
10023822235	NM_000901	HSG00227321	NR3C2	4	149219369	149582973	0.307914
10025920690	HSS00214086	HSG00240402	HSS00214086	6	144552099	144553386	0.30792
10031920402	NM_198097	HSG00250972	C7orf28B	7	6805096	6832386	0.308045
10025905015	NM_015141	HSG00226003	GPD1L	3	32123147	32185200	0.308072
10023822327	Contig45469_RC	HSG00359389	Contig45469_RC	10	20617237	20617971	0.308082
10025904492	NM_015622	HSG00250017	C7orf28A	7	5904866	5932127	0.308127
10025913373	NM_153831	HSG00259292	PTK2	8	141737682	142080514	0.308593
10023821200	AL117653	HSG00225386	MITF	3	70098446	70100176	0.308741
10033668727	NM_004299	HSG00254295	ABCB7	X	74189831	74292857	0.308807
10033668587	NM_007168	HSG00301588	ABCA8	17	64375025	64463128	0.308917
10023835119	NM_022751	HSG00303811	FAM59A	18	28101476	28304445	0.308999
10023809354	NM_014880	HSG00211965	CD302	2	160333609	160362999	0.309238
10025907452	NM_006601	HSG00277487	PTGES3	12	55343648	55368156	0.309388
10025908105	NM_021999	HSG00284896	ITM2B	13	47705306	47734226	0.30956
10025903269	NM_144600	HSG00295593	C16orf63	16	15867077	15889948	0.309702
10025906979	NM_020755	HSG00243986	SERINC1	6	122806191	122834651	0.309703
10023827437	Contig52074_RC	HSG00238243	EBF1	5	158056517	158057328	0.309704
10025925409	AK093026	HSG00216649	AK093026	2	210603701	210637325	0.30977
10025914443	BC036527	HSG00269574	CTAGEP	10	131794262	131797089	0.309972
10023811354	AL080234	HSG00407307	AL080234	5	10488881	10490961	0.310136
10023817204	NM_016323	HSG00227797	HERC5	4	89597329	89646333	0.310511
10023842797	NM_001977	HSG00227760	ENPEP	4	111616773	111702872	0.310693
10023806785	Contig36794_RC	HSG00290312	Contig36794_RC	15	30685698	30686242	0.311458
10023828064	NM_002719	HSG00288781	PPP2R5C	14	101345924	101463828	0.311998
10023813918	NM_001393	HSG00261484	ECM2	9	94297419	94338073	0.312075
10025910576	NM_020297	HSG00277035	ABCC9	12	21845245	21980875	0.312444
10025934845	HSS00371905	HSG00386521	HSS00371905	15	75991342	75991826	0.312485
10023826644	Contig48659_RC	HSG00253768	FAM122B	X	133731262	133732099	0.312607
10023806484	Contig33762_RC	HSG00276560	Contig33762_RC	12	26450654	26451072	0.312658
10025922349	AK023400	HSG00211340	AK023400	2	160297716	160299574	0.312818
10025903484	NM_017643	HSG00297699	MBTD1	17	46623960	46649738	0.312892
10023814743	Contig1240_RC	HSG00204648	EIF2C4	1	36095211	36096068	0.313275
10023809835	NM_014242	HSG00283914	ZMYM5	13	19309604	19335664	0.314312
10033669038	NM_080284	HSG00301615	ABCA6	17	64586441	64649610	0.314323
10023820185	AL137398	HSG00460381	AL137398	15_random	269699	271604	0.314357
10023827654	AL133047	HSG00227662	AL133047	4	152260885	152288619	0.314435
10025922670	AK094004	HSG00276447	AK094004	11	119718911	119721620	0.314439
10023824871	Contig45185_RC	HSG00416347	Contig45185_RC	4	144613462	144613979	0.314973
10023818199	Contig46817_RC	HSG00284883	CAB39L	13	48780787	48781336	0.316403
10023817237	Contig25972_RC	HSG00269428	Contig25972_RC	10	18871966	18872489	0.316869
10023808946	AL049449	HSG00429036	AL049449	4	144614131	144615167	0.316991
10025925496	hCT1843424.1	HSG00253743	BHLHB9	X	101890510	101894403	0.317303
10025911660	NM_024903	HSG00392147	ABCA11	4	409223	457918	0.31754
10025932899	AL831888	HSG00371911	AL831888	16	77287411	77290763	0.31765
10025911815	NM_005642	HSG00232594	TAF7	5	140678241	140680535	0.318687
10025917657	AK022461	HSG00223431	AK022461	3	173372498	173374138	0.318694
10025903996	NM_004105	HSG00213609	EFEMP1	2	55946605	56003860	0.3191
10025907519	NM_152472	HSG00307155	ZNF578	19	57706024	57708205	0.319605
10025916601	XM_209765	HSG00352525	XM_209765	6	158577698	158578710	0.319923
10023817376	Contig40954_RC	HSG00405910	Contig40954_RC	3	38509279	38509630	0.320034
10023820621	AL049354	HSG00243826	AL049354	6	52640657	52641910	0.320218
10025914770	HSS00055804	HSG00375196	HSS00055804	2	32389009	32394598	0.320544
10025908500	NM_016213	HSG00290999	TRIP4	15	62467072	62534553	0.320611
10023816721	Contig50272_RC	HSG00402526	Contig50272_RC	11	75777781	75778813	0.320659
10023806227	AB033065	HSG00227635	KIAA1239	4	37121737	37127479	0.320665
10023812862	Contig57582_RC	HSG00228606	SETD7	4	140646642	140647128	0.320912
10025904215	NM_177424	HSG00208285	STX12	1	27972369	28023401	0.321054
10023847221	AK022428	HSG00292274	AK022428	15	18825443	18827063	0.321106
10025926144	HSS00043984	HSG00227344	KIAA0922	4	154727138	154741224	0.321333
10023811466	NM_018257	HSG00311528	PCMTD2	20	62357564	62377837	0.321719
10025902506	NM_152334	HSG00290295	TARSL2	15	100011478	100082168	0.321847
10023839404	AK022424	HSG00215932	AK022424	2	197422424	197425132	0.322272
10023826626	NM_014920	HSG00242662	ICK	6	52974056	53034527	0.32248
10025909396	NM_138635	HSG00251759	H2AFV	7	44835926	44854234	0.323519
10023843774	Contig8985_RC	HSG00214277	GMCL1	2	69961604	69962002	0.324053
10025902345	NM_175854	HSG00284557	PAN3	13	27646416	27767469	0.324104
10023841406	AK022264	HSG00221202	AK022264	3	24471630	24475929	0.324491
10023808125	NM_012415	HSG00259897	RAD54B	8	95453364	95556486	0.324602
10025908380	NM_172346	HSG00301615	ABCA6	17	64586441	64649610	0.324614
10025929413	AK021894	HSG00228683	AK021894	4	114518273	114520205	0.325783
10031920281	NM_201280	HSG00241873	MUTED	6	7959215	8009646	0.326391
10023821084	NM_002908	HSG00214286	REL	2	60962255	61003682	0.326426
10023804750	Contig1998_RC	HSG00400487	Contig1998_RC	7	99476616	99477247	0.326447
10023841413	NM_000667	HSG00227077	ADH1A	4	100416546	100431165	0.326868
10025909964	NM_003183	HSG00212475	ADAM17	2	9546863	9613368	0.326913
10025903797	NM_017890	HSG00258462	VPS13B	8	100094669	100958983	0.327661
10023843105	NM_033028	HSG00290906	BBS4	15	70765587	70817869	0.328645
10025914327	HSS00016573	HSG00456000	HSS00016573	6	159313890	159314131	0.328688
10031920372	NM_198181	HSG00317867	NM_198181	15_random	633777	641378	0.328732
10023804772	Contig54232_RC	HSG00290953	CLPX	15	63227615	63228083	0.328846
10025906366	NM_022471	HSG00237955	GMCL1L	5	177544116	177547028	0.329104
10025910467	NM_145312	HSG00268398	ZNF485	10	43421880	43433357	0.329365
10023832311	AK022836	HSG00215064	ALS2CR4	2	202193155	202196150	0.329554
10025915417	BC038350	HSG00293331	BC038350	16	70520490	70522037	0.330121
10025908983	NM_032338	HSG00277669	C12orf31	12	64803108	64810800	0.33099
10025907195	NM_014396	HSG00248118	VPS41	7	38730068	38915325	0.332074
10025913186	NM_138821	HSG00237466	PAM	5	102229425	102393315	0.332087
10025916292	hCT2324815	HSG00230620	hCT2324815	4	170928371	170949560	0.332094
10025911249	NM_016221	HSG00237513	DCTN4	5	150068502	150118769	0.332693
10025915999	AK074510	HSG00279288	AK074510	12	74711875	74713968	0.332816
10025920373	AF087971	HSG00224465	AF087971	3	52634812	52635490	0.333395
10023838563	NM_022838	HSG00254040	ARMCX5	X	101740813	101745739	0.335134
10023834222	NM_024582	HSG00227229	FAT4	4	126534540	126632372	0.335626
10025929593	HSS00172909	HSG00220033	KIAA1143	3	44765242	44765781	0.335784
10025906058	NM_020319	HSG00249922	ANKMY2	7	16605937	16651923	0.335895
10025908149	NM_024770	HSG00214951	METTL8	2	171888006	171998865	0.335995
10025916872	HSS00172104	HSG00289458	HSS00172104	15	48428424	48429048	0.336031
10025926981	hCT1952918.1	HSG00255270	hCT1952918.1	X	73719225	73720118	0.336803
10025903884	NM_007215	HSG00302167	POLG2	17	59904365	59923631	0.33685
10025911847	NM_012086	HSG00213112	GTF3C3	2	197337344	197372670	0.336885
10023831768	AK024956	HSG00427724	AK024956	4	141242470	141246118	0.337162
10025913120	NM_031305	HSG00227642	ARHGAP24	4	87070449	87142844	0.337877
10023817935	NM_002069	HSG00249024	GNAI1	7	79602075	79686657	0.339565
10025909222	NM_022106	HSG00311495	C20orf177	20	57948950	57955954	0.3399
10023832279	NM_023039	HSG00236541	ANKRA2	5	72883918	72897254	0.34023
10023809439	NM_006089	HSG00253736	SCML2	X	18167354	18282699	0.3407
10025927259	HSS00299213	HSG00204556	RAB3GAP2	1	218394997	218395416	0.341928
10023818393	NM_005763	HSG00249072	AASS	7	121503422	121561112	0.343852
10025921106	hCT2325699	HSG00228450	hCT2325699	4	140261730	140263233	0.344092
10023811470	Contig58637_RC	HSG00234723	Contig58637_RC	5	125968446	125990811	0.344471
10025910609	NM_024692	HSG00211772	RSNL2	2	29191821	29260176	0.344615
10025903588	NM_000052	HSG00254995	ATP7A	X	77052854	77192095	0.344777
10025907155	NM_015602	HSG00205937	TOR1AIP1	1	178118042	178155834	0.346469
10025911446	NM_153377	HSG00277272	LRIG3	12	57552204	57600529	0.346532
10033668764	NM_020297	HSG00277035	ABCC9	12	21845245	21980875	0.348159
10023807881	Contig26835_RC	HSG00416479	Contig26835_RC	X	118040501	118040860	0.351009
10023821683	AL049227	HSG00237142	CDH6	5	31362552	31364543	0.351272
10023832713	NM_032682	HSG00225371	FOXP1	3	71087426	71715830	0.351508
10023805299	Contig1063_RC	HSG00355215	Contig1063_RC	4	89397791	89398382	0.352463
10025929723	BC032767	HSG00218401	BC032767	2	206725690	206726554	0.352746
10025904594	NM_152681	HSG00228965	NM_152681	4	166219021	166349151	0.353803
10023805113	NM_004447	HSG00277336	EPS8	12	15664342	15833601	0.354708
10023814026	AL110164	HSG00216958	LIMS1	2	108668453	108670129	0.35503
10025919647	AK097885	HSG00230011	AK097885	4	140591993	140594349	0.355176
10023808023	Contig46289_RC	HSG00212377	ANKRD57	2	109733076	109733854	0.35548
10025922633	HSS00183703	HSG00308593	ZNF404	19	49068356	49069134	0.357741
10025908115	NM_003677	HSG00281977	DENR	12	121803323	121821905	0.358967
10023816458	Contig42661_RC	HSG00235645	Contig42661_RC	5	126298038	126298616	0.359169
10023813271	Contig47304_RC	HSG00244920	L3MBTL3	6	130503825	130504277	0.359982
10023818009	Contig54295_RC	HSG00353759	Contig54295_RC	4	39225312	39226252	0.36063
10025906814	NM_025132	HSG00227649	WDR19	4	38860418	38963824	0.361886
10025928703	HSS00254948	HSG00213021	ORC2L	2	201481673	201482668	0.362184
10025902619	NM_001310	HSG00277370	CREBL2	12	12656097	12689308	0.36233
10025904535	NM_022373	HSG00249511	HERPUD2	7	35638796	35701254	0.362503
10025904736	NM_015061	HSG00261033	JMJD2C	9	6748082	7165647	0.363235
10023822734	Contig45924_RC	HSG00355572	Contig45924_RC	18	28097483	28097993	0.365924
10023809777	NM_002291	HSG00248057	LAMB1	7	107351498	107431040	0.366899
10025926730	AK095151	HSG00260077	AK095151	8	103325012	103334737	0.368898
10025910354	NM_018246	HSG00259386	CCDC25	8	27646753	27686089	0.372289
10025902917	NM_174921	HSG00229584	C4orf34	4	39228944	39316876	0.373578
10025922618	HSS00085227	HSG00280223	HSS00085227	12	45378800	45379079	0.378858
10023820995	NM_014883	HSG00231573	FAM13A1	4	89866128	90197346	0.37964
10025902277	NM_002656	HSG00243102	PLAGL1	6	144303131	144371246	0.379886
10023830680	NM_021818	HSG00287813	SAV1	14	50170109	50204773	0.381246
10023821654	Contig48653_RC	HSG00355634	Contig48653_RC	1	54264947	54265617	0.382011
10025902986	NM_002129	HSG00227158	HMGB2	4	174489362	174492167	0.382887
10025911488	NM_003588	HSG00254001	CUL4B	X	119544525	119593677	0.39569
10023830578	AK026878	HSG00234176	AK026878	5	66460449	66461307	0.396077
10025911086	NM_017613	HSG00315793	DONSON	21	33872081	33882884	0.399422
10025908988	NM_052818	HSG00284871	NM_052818	13	31873813	31888840	0.406679
10023820223	Contig58193_RC	HSG00268064	TCF7L2	10	114916109	114917424	0.492353
