# Supplementary material for: Alternative Splicing of TCF7L2 Gene in Omental and Subcutaneous Adipose Tissue and Risk of Type 2 Diabetes
Source: PLoS One. 2009 Sep 30;4(9):e7231. doi: 10.1371/journal.pone.0007231 (PMC2747626; doi:10.1371/journal.pone.0007231)
Supplement: Table S5 — List of significant correlations between TCF7L2 assay. (0.11 MB XLS) [file pone.0007231.s005.xls]

## Sheet: ex13_13a_subq_cor_sig
Table S5.
List of significant correlations between TCF7L2 assay "ex13-13a" and other transcripts in human subcutaneous adipose tissue
reporter_id	transcript	Gene ID	gene symbol	chromosome	gene_start	gene_end	correl coeff
10025906258	NM_133489	HSG00278178	SLC26A10	12	56299959	56306200	-0.454966
10025908076	NM_024804	HSG00203680	ZNF669	1	245329915	245334251	-0.441291
10025914759	XM_097725	HSG00312561	XM_097725	20	48090650	48091448	-0.422577
10025916071	XM_071057	HSG00430834	XM_071057	9	11001259	11001635	-0.41204
10025930695	HSS00347183	HSG00206772	HSS00347183	1	44469670	44470386	-0.399646
10023826437	Contig46525_RC	HSG00258233	CSPP1	8	68190706	68212284	-0.389488
10023835425	ENST00000284857	HSG00304448	ENST00000284857	18	2646083	2664108	-0.389416
10025911582	NM_015208	HSG00303635	ANKRD12	18	9126800	9273757	-0.388876
10023828793	AL359211	HSG00293622	AL359211	16	21545563	21546216	-0.379194
10023812566	Contig29369_RC	HSG00290343	Contig29369_RC	NA	NA	NA	-0.377749
10025929242	HSS00016555	HSG00275790	HSS00016555	11	128095617	128096490	-0.376089
10025922316	AF089811	HSG00291073	AF089811	15	49380394	49380595	-0.375411
10023842199	ENST00000295064	HSG00219363	ENST00000295064	2	31901293	31901839	-0.374656
10025904838	NM_181704	HSG00315819	BAGE4	21	10042712	10120796	-0.373288
10025910220	NM_003844	HSG00258431	TNFRSF10A	8	23104915	23138584	-0.369232
10023817751	Contig29016_RC	HSG00279916	Contig29016_RC	12	102853703	102854128	-0.369169
10025911930	NM_033632	HSG00228576	FBXW7	4	153461860	153675622	-0.36753
10023806478	Contig30493_RC	HSG00226761	Contig30493_RC	3	198388261	198388975	-0.366511
10023813088	NM_006060	HSG00248636	IKZF1	7	50314923	50438053	-0.363997
10023808170	Contig33343_RC	HSG00221291	SLC25A36	3	142169838	142170305	-0.363635
10023805645	NM_005737	HSG00211875	ARL4C	2	235066426	235070432	-0.362611
10023846028	ENST00000301730	HSG00295312	ENST00000301730	16	2243739	2252344	-0.359401
10031920749	AA128836	HSG00323643	AA128836	NA	NA	NA	-0.359091
10031920512	AL389953	HSG00262775	AL389953	9	97677803	97718437	-0.358918
10025935558	hCT1971265	HSG00442381	hCT1971265	2	166550959	166552744	-0.358898
10023815708	Contig30665_RC	HSG00252916	Contig30665_RC	X	72074720	72075523	-0.357288
10023837481	NM_000189	HSG00214311	HK2	2	74913289	74973982	-0.3572
10025910420	NM_003003	HSG00301602	SEC14L1	17	72648646	72722008	-0.356476
10025910057	NM_016944	HSG00251803	TAS2R4	7	141124757	141125657	-0.355274
10025919745	HSS00128438	HSG00211310	HSS00128438	2	233152373	233159256	-0.353711
10031920012	hCT2346653	HSG00351173	OR10R3P	1	156724958	156728543	-0.353204
10025906693	NM_004318	HSG00257806	ASPH	8	62578375	62789556	-0.352274
10023847052	ENST00000298903	HSG00278230	LRRK2	12	38905625	38918172	-0.35222
10033668454	NM_003844	HSG00258431	TNFRSF10A	8	23104915	23138584	-0.350095
10023840646	ENST00000297680	HSG00263978	ENST00000297680	9	5031353	5032112	-0.349851
10025908788	NM_058219	HSG00296277	EXOSC6	16	68841634	68843334	-0.346755
10023848396	NM_033266	HSG00295465	ERN2	16	23609197	23632322	-0.346689
10025909490	NM_000730	HSG00229577	CCKAR	4	26092115	26101140	-0.346115
10023849600	ENST00000289853	HSG00408411	ENST00000289853	1	205413586	205423877	-0.346106
10023847376	AJ290954	HSG00262191	DMRTA1	9	22437353	22441476	-0.345999
10025903209	NM_182482	HSG00315813	BAGE2	21	10042712	10120796	-0.344227
10023835839	AK057259	HSG00245480	AK057259	7	100393597	100396006	-0.344127
10025927944	HSS00143935	HSG00316651	HSS00143935	21	42538984	42539556	-0.343278
10031919721	NM_001004719	HSG00292612	OR4M2	15	19869939	19870880	-0.343098
10025930517	XM_121354	HSG00430843	XM_121354	6	93359762	93522781	-0.34293
10025903163	NM_052996	HSG00295433	PRDM7	16	88650476	88656234	-0.342733
10023819970	Contig21843_RC	HSG00239297	Contig21843_RC	6	72143203	72143646	-0.342567
10023807766	Contig33745	HSG00457737	Contig33745	11	2969279	2969664	-0.341261
10025933186	hCT1837818	HSG00434243	hCT1837818	12	114017351	114017851	-0.341185
10023833366	AJ297365	HSG00247153	AJ297365	7	98935649	98935824	-0.34113
10025929136	HSS00259285	HSG00295443	HSS00259285	16	80111670	80112240	-0.34079
10025920689	hCT2300807	HSG00314278	MAPK1	22	20569541	20570331	-0.340631
10023813756	NM_003358	HSG00262759	UGCG	9	113699026	113735252	-0.340336
10023818499	Contig33987	HSG00355121	KIAA1109	4	123380193	123380516	-0.339096
10023845778	ENST00000279001	HSG00453874	ENST00000279001	20	48963674	48964122	-0.338888
10025934480	HSS00082868	HSG00200510	HSS00082868	1	113060545	113061027	-0.338782
10023840410	AK021964	HSG00219252	AK021964	2	40390166	40392371	-0.338479
10025907986	NM_148894	HSG00228535	FAM44A	4	13179463	13238426	-0.338448
10025924032	HSS00321263	HSG00297612	GOSR2	17	42364731	42365629	-0.337726
10023807782	Contig22517_RC	HSG00262442	C9orf128	9	35808428	35809938	-0.337293
10023806414	NM_005909	HSG00236630	MAP1B	5	71438890	71538608	-0.336755
10025929269	HSS00015857	HSG00203471	HSS00015857	1	76279963	76304627	-0.336512
10025914491	XM_212461	HSG00433740	XM_212461	2	126220494	126230936	-0.336265
10025911538	NM_144571	HSG00229593	CNOT6L	4	78866182	78959546	-0.33546
10025918828	XM_121891	HSG00434984	XM_121891	9	136610521	136632624	-0.334275
10023808589	Contig53508_RC	HSG00220573	C3orf41	3	42952883	42959283	-0.333704
10023809969	Contig33039_RC	HSG00254441	Contig33039_RC	X	64806045	64806417	-0.332401
10025904349	NM_014858	HSG00205706	TMCC2	1	203463713	203509093	-0.332223
10025903325	NM_018155	HSG00221291	SLC25A36	3	142143377	142178843	-0.331527
10025922657	hCT12503.2	HSG00434397	hCT12503.2	12	36886300	36887035	-0.331491
10025910186	NM_000476	HSG00262222	AK1	9	129668489	129679762	-0.330811
10023806181	AF038535	HSG00270945	SYT7	11	61042122	61104874	-0.329625
10025933528	HSS00181530	HSG00212269	HSS00181530	2	138944690	138947937	-0.32885
10025925214	XM_174327	HSG00430604	XM_174327	3	164659948	164821913	-0.328644
10025910143	NM_018587	HSG00287335	NM_018587	14	57824503	57825621	-0.32849
10025914271	XM_086637	HSG00312568	XM_086637	20	43293012	43293497	-0.32727
10023823577	NM_016171	HSG00213355	PTMA	2	232281660	232285805	-0.327231
10025917923	XM_173591	HSG00433224	XM_173591	12	65888551	65944847	-0.327172
10025914267	hCT1647552.3	HSG00455637	hCT1647552.3	X	50690398	50691468	-0.326546
10025911425	NM_153227	HSG00294963	NM_153227	16	34113872	34116098	-0.325595
10025931796	hCT1644870.1	HSG00430367	hCT1644870.1	2	174148084	174149339	-0.325387
10025929138	hCT1970776.1	HSG00453806	hCT1970776.1	9	89329623	89330305	-0.325346
10023812827	NM_000608	HSG00260873	ORM2	9	116131889	116135355	-0.325236
10025935800	hCT1642571.3	HSG00431034	hCT1642571.3	Y	15529169	15529352	-0.325161
10025909167	NM_178549	HSG00209828	ZNF678	1	225817866	225910748	-0.323494
10025920180	hCT2252028	HSG00419884	hCT2252028	7	62450489	62451891	-0.323284
10025927524	hCT1642101.3	HSG00316177	hCT1642101.3	21	20682407	20683068	-0.323006
10025910228	NM_032011	HSG00238413	PCDHGA3	5	140703784	140706272	-0.322632
10023822420	NM_000112	HSG00236672	SLC26A2	5	149320492	149347152	-0.32258
10025922832	AF086048	HSG00314889	AF086048	22	43260846	43261458	-0.321441
10025925339	AK055005	HSG00265412	AK055005	10	75588400	75590252	-0.321128
10023812062	Contig29689_RC	HSG00225050	Contig29689_RC	3	17474208	17474599	-0.320776
10023812214	NM_005754	HSG00456286	NM_005754	5	151131668	151165106	-0.320324
10025915664	HSS00179079	HSG00407114	HSS00179079	14	28376228	28468956	-0.320068
10025931933	XM_211642	HSG00312435	XM_211642	20	29622222	29623501	-0.319915
10023825657	Contig26218_RC	HSG00457009	Contig26218_RC	11	124170806	124171231	-0.319875
10025932581	Y10203	HSG00243625	TRIM38	6	26081258	26091794	-0.319574
10031919819	ENST00000357564	HSG00357969	THSD1P	13	51639858	51726881	-0.319301
10025908231	NM_005240	HSG00205782	ETV3	1	155369601	155374801	-0.319299
10025933251	HSS00049595	HSG00271566	HSS00049595	11	102212732	102216756	-0.319254
10025905885	NM_017886	HSG00355265	ULK4	3	41805952	41978574	-0.319174
10025921265	hCT1814866.2	HSG00294729	CHST6	16	74089663	74107679	-0.319155
10031920574	NM_198689	HSG00315848	KRTAP10-7	21	44844924	44846106	-0.318936
10023810639	Contig34286_RC	HSG00242018	Contig34286_RC	6	36686525	36687201	-0.318708
10025906403	NM_144982	HSG00276773	CCDC131	12	70289650	70344016	-0.318548
10023822477	NM_020422	HSG00296215	TMEM159	16	21077500	21099431	-0.318254
10025905368	NM_003766	HSG00298197	BECN1	17	38215677	38229807	-0.318167
10023815542	NM_016625	HSG00222142	RSRC1	3	159310585	159745268	-0.318027
10023807973	NM_003467	HSG00216296	CXCR4	2	136588389	136592195	-0.317134
10025914703	XM_101570	HSG00283799	XM_101570	13	111559926	111579417	-0.316559
10025925852	XM_210507	HSG00440066	XM_210507	5	143226358	143229642	-0.316421
10031920027	hCT25095	HSG00449013	hCT25095	6	111286134	111287040	-0.315967
10025918668	XM_060548	HSG00451241	XM_060548	1	224666227	224681717	-0.314817
10023811729	Contig46602_RC	HSG00350864	ZCCHC6	9	88103544	88104059	-0.314795
10025933629	hCT1768041.1	HSG00413951	hCT1768041.1	11	93885381	93904939	-0.314736
10025934863	hCT1644723.2	HSG00443755	hCT1644723.2	8	6318726	6319217	-0.31343
10023819630	Contig52414_RC	HSG00393562	Contig52414_RC	1	6870343	6870846	-0.313053
10023824255	NM_000933	HSG00311363	PLCB4	20	9024931	9409460	-0.31304
10025919502	hCT1786189.1	HSG00388441	hCT1786189.1	10	51064048	51065894	-0.312888
10025910483	NM_003738	HSG00206070	PTCH2	1	45060674	45081203	-0.312737
10025907049	NM_005126	HSG00225880	NR1D2	3	23961809	23996240	-0.31262
10025908952	NM_020774	HSG00303812	MIB1	18	17575542	17704908	-0.31211
10025923878	XM_062341	HSG00435433	XM_062341	12	128296753	128376448	-0.311473
10025909282	NM_013960	HSG00258182	NRG1	8	32525678	32741058	-0.311158
10023849846	AK001151	HSG00307744	AK001151	19	2523612	2526070	-0.31115
10023808972	NM_000598	HSG00249940	IGFBP3	7	45918374	45927396	-0.310593
10023804696	NM_005514	HSG00243394	HLA-B	6	31429629	31432914	-0.310578
10025934446	XM_104247	HSG00311166	XM_104247	20	55875777	55954955	-0.31056
10025931205	XM_062437	HSG00370856	XM_062437	12	103894709	103895765	-0.310187
10025904116	NM_017523	HSG00302016	NM_017523	17	6599879	6619686	-0.309898
10023814713	AF131811	HSG00354110	C6orf204	6	118909672	119079170	-0.309846
10023815641	Contig40929_RC	HSG00290174	Contig40929_RC	15	94670863	94671411	-0.309117
10025912860	NM_005757	HSG00285230	MBNL2	13	96672608	96842255	-0.309101
10023824443	NM_000073	HSG00274760	CD3G	11	117720310	117729261	-0.309077
10023845225	NM_020663	HSG00288423	RHOJ	14	62740897	62828312	-0.308904
10025916645	BC015457	HSG00203719	BC015457	1	202604188	202605470	-0.308857
10023810429	NM_000385	HSG00249572	AQP1	7	30918011	30931656	-0.308657
10025922631	HSS00328286	HSG00268546	HSS00328286	10	33226261	33226977	-0.308543
10023809399	AK001024	HSG00287315	GNG2	14	51397113	51504849	-0.307981
10025913382	NM_152625	HSG00238221	ZNF366	5	71774989	71839005	-0.307914
10023849613	ENST00000287068	HSG00257723	ANKRD46	8	101590470	101611237	-0.307778
10025924148	XM_166835	HSG00273225	OR5M8	11	56003541	56024920	-0.307604
10025914157	hCT1686711.2	HSG00355552	OR5AT1	1	246044726	246064213	-0.307306
10025909571	NM_178859	HSG00289584	NM_178859	15	63129365	63132591	-0.307237
10025915385	HSS00266440	HSG00227468	HSS00266440	4	501128	502034	-0.30689
10025917629	hCT2313530	HSG00311347	C20orf119	20	42972116	42993072	-0.306454
10025921458	hCT2325761	HSG00282556	hCT2325761	13	81162031	81163214	-0.306416
10023850368	NM_025034	HSG00271471	USH1C	11	17492937	17494517	-0.30624
10031920724	ENST00000283964	HSG00228050	ENST00000283964	4	69660077	69660226	-0.306184
10025910258	NM_005411	HSG00269110	SFTPA1	10	81360663	81363920	-0.305994
10023838399	ENST00000296603	HSG00238140	LMBRD2	5	36139171	36187772	-0.305823
10025922587	BC039350	HSG00290571	BC039350	15	87849165	87868269	-0.305668
10025927718	XM_070478	HSG00431069	XM_070478	8	103235953	103283882	-0.305652
10023819372	Contig44611_RC	HSG00245372	SAMD9L	7	92602899	92615596	-0.305463
10025913291	NM_032318	HSG00361404	HIATL2	9	98751657	98815683	-0.305231
10025911324	NM_033085	HSG00255122	FATE1	X	150635163	150642318	-0.304839
10025926792	hCT2273583	HSG00460259	hCT2273583	9	104985229	105007132	-0.30464
10023831402	ENST00000295249	HSG00215531	ENST00000295249	2	113327499	113327819	-0.304299
10025934173	HSS00003867	HSG00210584	HSS00003867	2	152018386	152019089	-0.30407
10023823514	Contig21607_RC	HSG00206680	JAK1	1	65112628	65113070	-0.303928
10025933230	HSS00001500	HSG00356261	HSS00001500	16	979492	980338	-0.303819
10025931752	XM_097285	HSG00457134	EDG5	19	10202334	10203474	-0.303724
10025928880	XM_061879	HSG00438963	XM_061879	11	89105889	89107525	-0.303721
10023841959	AK023838	HSG00216088	AK023838	2	134907722	134913765	-0.303465
10023814988	NM_000353	HSG00295162	TAT	16	70158254	70168496	-0.30335
10025908637	NM_005707	HSG00290693	PDCD7	15	63196770	63213227	-0.303048
10025909188	NM_005477	HSG00289859	HCN4	15	71400987	71448230	-0.302735
10031919774	ENST00000236850	HSG00274740	APOA1	11	116211679	116213548	-0.302708
10023809080	NM_002397	HSG00237390	MEF2C	5	88051921	88214780	-0.302702
10023823994	Contig8125_RC	HSG00297821	Contig8125_RC	17	64326788	64327155	-0.302642
10025905241	NM_145864	HSG00307315	KLK3	19	56049982	56051080	-0.302461
10025903790	NM_020952	HSG00260932	TRPM3	9	72339787	72673794	-0.302127
10025907333	NM_015250	HSG00261843	BICD2	9	94513466	94566904	-0.301932
10025927843	hCT2273340	HSG00304253	hCT2273340	18	14142997	14147317	-0.301722
10025929942	hCT1846599	HSG00254824	hCT1846599	X	117005039	117008945	-0.301518
10025934097	BC041477	HSG00456543	BC041477	15	78634006	78642340	-0.301445
10025923624	XM_065034	HSG00448782	XM_065034	19	5824884	5830217	-0.301394
10031920388	NM_001004336	HSG00298021	NM_001004336	17	76617871	76619957	-0.301279
10025931809	AL162007	HSG00363992	AL162007	1	191176316	191179123	-0.301144
10033668527	NM_002823	HSG00213355	PTMA	2	232281479	232286493	-0.301046
10025903153	NM_003411	HSG00312962	ZFY	Y	2863545	2909891	-0.300936
10025906671	NM_033312	HSG00203780	CDC14A	1	100590634	100737602	-0.300556
10023824893	NM_013262	HSG00244012	MYLIP	6	16237295	16256455	-0.300462
10023842994	ENST00000301151	HSG00308544	ENST00000301151	19	46088963	46097899	-0.300009
10025925920	HSS00332641	HSG00289523	HSS00332641	15	63845852	63846176	-0.299826
10025931114	HSS00176139	HSG00219571	HSS00176139	3	150955532	150956218	-0.29974
10025921848	AL713632	HSG00435845	AL713632	2	138806423	138809352	-0.299664
10023809645	Contig37117	HSG00277551	Contig37117	12	73217891	73218394	-0.299486
10025906443	NM_014367	HSG00219516	C3orf28	3	123585712	123611650	-0.29878
10025921745	hCT1644904.2	HSG00380697	hCT1644904.2	13	98858620	98866773	-0.298614
10025923631	hCT2304024	HSG00314422	hCT2304024	22	40359652	40359772	-0.298459
10025918033	hCT1647881.1	HSG00272876	OR52A5	11	5109498	5110448	-0.298441
10025933083	HSS00087890	HSG00277724	HSS00087890	12	117868403	117869187	-0.298368
10025924561	XM_060679	HSG00431574	XM_060679	1	201764869	201765462	-0.298243
10025903991	NM_021911	HSG00236671	GABRB2	5	160653448	160907708	-0.297815
10025935790	hCT1844752.1	HSG00219233	hCT1844752.1	2	57546535	57594287	-0.297788
10025928301	AK056117	HSG00298014	AK056117	17	61232551	61235201	-0.29766
10023826288	NM_007096	HSG00263260	CLTA	9	36180988	36202055	-0.297623
10023828292	AK021752	HSG00279794	GLT8D3	12	40764394	40766159	-0.297406
10025919145	hCT1654884.2	HSG00359344	hCT1654884.2	9	137623256	137623937	-0.297165
10023811317	AK000189	HSG00222822	AK000189	3	36839658	36841653	-0.29704
10026393971	NM_019076	HSG00214226	UGT1A8	2	234191029	234346684	-0.296977
10025903555	NM_152343	HSG00302599	C17orf46	17	40687542	40695262	-0.296656
10025915840	AK021556	HSG00262594	AK021556	9	100589491	100591152	-0.296304
10023822397	Contig32282_RC	HSG00417596	Contig32282_RC	4	146183682	146184123	-0.296106
10023845027	NM_031415	HSG00259934	MLZE	8	130829624	130868316	-0.296003
10023816861	Contig28450_RC	HSG00237722	Contig28450_RC	5	133344627	133345108	-0.29597
10025929386	AK097934	HSG00351676	AK097934	2	242561506	242568100	-0.295883
10023840637	AK058047	HSG00268960	AK058047	10	8337725	8339211	-0.295746
10025914961	HSS00204342	HSG00427469	HSS00204342	5	5100104	5100568	-0.295684
10025902696	NM_002183	HSG00254731	IL3RA	X	1415508	1461581	-0.29567
10023840971	AK021932	HSG00233229	AK021932	5	15728992	15730604	-0.29561
10023825617	Contig33601_RC	HSG00227516	RPL34	4	109768873	109859439	-0.295488
10025923947	BC038530	HSG00216980	BC038530	2	207792632	207809034	-0.295458
10023821463	NM_020317	HSG00205672	C1orf63	1	25441327	25446572	-0.29545
10025917506	XM_097206	HSG00454299	XM_097206	17	25924695	25925319	-0.295206
10025905690	NM_006191	HSG00277121	PA2G4	12	54784691	54793353	-0.295165
10023820194	Contig44192_RC	HSG00271661	CBL	11	118676934	118677814	-0.295054
10023820452	Contig33831_RC	HSG00220157	GHRL	3	10309042	10309425	-0.294976
10023825839	Contig25595_RC	HSG00301610	KIAA1618	17	75852149	75867304	-0.294967
10023812027	Contig9030_RC	HSG00227970	Contig9030_RC	4	7485010	7485368	-0.294848
10023813269	NM_000245	HSG00248001	MET	7	116099694	116225675	-0.29464
10025909506	NM_018392	HSG00228105	C4orf21	4	113730235	113777505	-0.294531
10025934656	XM_060054	HSG00254790	PAGE3	X	55301575	55307733	-0.294219
10025914980	AF056419	HSG00234993	AF056419	5	11184014	11184339	-0.294182
10025935550	HSS00366984	HSG00272245	HSS00366984	11	66973407	66973851	-0.2941
10023825418	NM_004991	HSG00219465	MDS1	3	170349579	170864168	-0.294028
10025910029	NM_182481	HSG00315814	BAGE3	21	10042712	10120796	-0.293838
10025923196	XM_167347	HSG00431334	XM_167347	7	45208488	45244502	-0.293579
10023841876	NM_021808	HSG00277098	GALNT9	12	131246869	131256526	-0.293513
10031920571	hCT1840820	HSG00431645	hCT1840820	16	31456175	31466715	-0.293305
10025921068	HSS00049121	HSG00423550	HSS00049121	2	44295561	44295875	-0.293302
10023813056	AL137491	HSG00201129	AL137491	1	206060526	206062563	-0.293084
10023831442	AK055537	HSG00223416	AK055537	3	46872329	46873992	-0.293064
10023808706	NM_006988	HSG00315724	ADAMTS1	21	27130478	27139599	-0.293008
10025914960	XM_171583	HSG00430284	XM_171583	12	53990055	53992810	-0.292993
10025917727	hCT1836209.1	HSG00442712	hCT1836209.1	2	110550830	110551212	-0.292876
10025908803	NM_002116	HSG00243533	HLA-A	6	30018309	30021632	-0.292876
10025930761	HSS00109052	HSG00407377	HSS00109052	5	14787300	14787769	-0.29282
10025928309	XM_089050	HSG00436241	XM_089050	1	83586098	83608514	-0.292809
10025914900	HSS00337765	HSG00297850	HSS00337765	17	32957661	32958163	-0.292179
10023849384	ENST00000259355	HSG00261294	OR1N2	9	124355332	124410887	-0.292089
10025913531	AK057925	HSG00237312	AK057925	5	133765672	133775471	-0.292042
10025903754	NM_053043	HSG00248496	PRR8	7	155158334	155231173	-0.291878
10025911780	NM_014162	HSG00312398	NM_014162	20	18717307	18722933	-0.291544
10031920908	XM_372643	HSG00297050	XM_372643	16	70021666	70024728	-0.291386
10023835255	ENST00000282754	HSG00454857	ENST00000282754	16	32766534	32766970	-0.290839
10025917638	AF075022	HSG00300186	AF075022	17	32968860	32969500	-0.290652
10025916047	AK091866	HSG00238112	AK091866	5	90642593	90645975	-0.290506
10025929557	hCT1835959.2	HSG00221231	hCT1835959.2	3	31811155	31812722	-0.290445
10023805642	NM_018555	HSG00307512	ZNF331	19	58716089	58775335	-0.290138
10025911175	NM_022828	HSG00236721	YTHDC2	5	112877308	112958878	-0.289917
10023805163	NM_003620	HSG00302441	PPM1D	17	56032335	56096818	-0.289851
10025922237	XM_061657	HSG00355861	XM_061657	11	48398371	48400345	-0.28977
10025926774	AK026131	HSG00293626	AK026131	16	13238399	13239012	-0.289671
10023826468	Contig21674_RC	HSG00215432	Contig21674_RC	2	165381672	165382114	-0.289546
10025925200	HSS00135718	HSG00212577	HSS00135718	2	47788823	47789073	-0.28951
10025902877	NM_133168	HSG00306630	NM_133168	19	59289746	59295960	-0.289354
10025916324	hCT1828339.1	HSG00352581	hCT1828339.1	9	35423681	35470136	-0.289354
10025932962	HSS00018367	HSG00213393	HSS00018367	2_random	82801	83651	-0.289294
10023820878	Contig40923_RC	HSG00257969	Contig40923_RC	8	91094826	91095273	-0.289289
10025911859	NM_022564	HSG00257748	MMP16	8	89150576	89408825	-0.289242
10025923585	AK025217	HSG00279749	AK025217	12	11813322	11815102	-0.289186
10031920212	NM_015253	HSG00298068	NM_015253	17	5914657	5968469	-0.28909
10025904217	NM_153699	HSG00243990	GSTA5	6	52804501	52818852	-0.288889
10023838213	AK024689	HSG00228739	AK024689	4	145827352	145829218	-0.288754
10025910603	NM_181654	HSG00304220	CPLX4	18	55113633	55136861	-0.288484
10023833263	AK055583	HSG00228014	AK055583	4	763994	765636	-0.288355
10025911218	NM_007189	HSG00250046	ABCF2	7	150540509	150555250	-0.288239
10023834402	ENST00000253064	HSG00206285	ENST00000253064	1	28399815	28399959	-0.288194
10025914744	hCT2285381	HSG00307889	ZNF93	19	19905346	19907503	-0.288095
10023814075	NM_003277	HSG00314508	CLDN5	22	17890549	17892860	-0.288052
10025912689	NM_152387	HSG00213105	KCTD18	2	201061930	201083037	-0.287996
10025932848	HSS00293720	HSG00213522	HSS00293720	2	55060413	55061566	-0.287965
10023841318	NM_021046	HSG00272226	KRTAP5-8	11	70915994	70927312	-0.287949
10023841910	ENST00000300365	HSG00304229	SMCHD1	18	2690538	2697643	-0.287897
10025918231	XM_100872	HSG00432383	XM_100872	12	87791761	87877066	-0.287897
10025912695	NM_020396	HSG00291686	BCL2L10	15	50189115	50192264	-0.287457
10023811414	Contig44953_RC	HSG00227530	CXXC4	4	105609457	105609800	-0.287394
10025930650	HSS00092548	HSG00352684	HSS00092548	4	185540280	185540451	-0.287257
10025918969	hCT1643672.1	HSG00249864	ARF1P1	7	94301153	94301832	-0.287021
10025933553	BC030121	HSG00232799	BC030121	5	7400099	7401090	-0.287003
10025909039	NM_178129	HSG00253732	P2RY8	X	1541467	1616000	-0.286826
10031919949	BE816138	HSG00333499	BE816138	NA	NA	NA	-0.286551
10025907891	NM_144663	HSG00272200	C11orf40	11	4549229	4555626	-0.286497
10025931740	BC015776	HSG00426336	BC015776	19	47328620	47333089	-0.286438
10031920481	NM_006674	HSG00456077	HCP5	6	31538937	31541460	-0.286349
10023823120	Contig22749	HSG00313654	Contig22749	22	23115632	23116103	-0.286329
10020008603	RSE_00000563927	HSG00244901	RSE_00000563927	6	3850628	3851056	-0.286273
10023817692	NM_014512	HSG00317503	KIR2DS1	19_random	257787	271801	-0.285886
10025916228	hCT1954728	HSG00450032	hCT1954728	6	29405384	29406817	-0.285805
10025911568	NM_020344	HSG00262256	SLC24A2	9	19505977	19776926	-0.285676
10023821629	NM_005666	HSG00207280	CFHR2	1	195179556	195194979	-0.285613
10023821718	Contig33309_RC	HSG00301890	C17orf83	17	7265239	7265679	-0.285502
10025916798	AK090887	HSG00270105	SFMBT2	10	7366149	7493454	-0.285307
10025919232	HSS00186022	HSG00256689	HSS00186022	8	29703766	29705302	-0.28529
10025911505	NM_144624	HSG00205836	UHMK1	1	160734256	160758984	-0.285236
10023849486	RSE_00000212796	HSG00359508	RSE_00000212796	15	88619426	88619953	-0.285054
10025923652	HSS00092957	HSG00226368	HSS00092957	3	157641641	157646582	-0.285033
10025913379	NM_024813	HSG00207560	C1orf82	1	92537194	92626317	-0.284821
10025907108	NM_182484	HSG00315820	BAGE5	21	10042712	10120796	-0.284643
10025910368	NM_020527	HSG00269087	NM_020527	10	102872525	102873613	-0.284625
10023814679	Contig75_RC	HSG00243470	RPS6KA2	6	166742865	166743694	-0.284466
10025920448	BC040886	HSG00280079	BC040886	12	37224246	37269881	-0.284463
10031920472	NM_016241	HSG00430425	NM_016241	NA	NA	NA	-0.284378
10025908669	NM_006544	HSG00287182	EXOC5	14	56738948	56805370	-0.284298
10023804704	NM_015845	HSG00303886	MBD1	18	46049998	46061844	-0.284216
10025917570	HSS00252935	HSG00252384	HSS00252935	X	51440884	51441649	-0.28413
10025927964	hCT1646222.3	HSG00415012	hCT1646222.3	X	100739144	100739674	-0.284076
10025929594	hCT1642432	HSG00431201	hCT1642432	2	149337606	149337933	-0.284072
10031920440	NM_207463	HSG00305945	NM_207463	19	19713356	19717065	-0.284045
10025928046	HSS00253376	HSG00236580	BHMT2	5	78413230	78414202	-0.283958
10023814913	NM_002195	HSG00260906	INSL4	9	5221418	5223966	-0.283743
10025913085	NM_032815	HSG00294695	NFATC2IP	16	28869818	28885266	-0.283608
10025904360	NM_014617	HSG00213995	CRYGA	2	208733709	208736633	-0.283459
10025916435	AL080106	HSG00399667	AL080106	2	20333300	20335464	-0.283389
10025917346	HSS00043848	HSG00201957	HSS00043848	1	242147326	242240846	-0.283196
10020044367	RSE_00000338892	HSG00273703	RSE_00000338892	11	102207830	102208130	-0.283125
10025915333	hCT1642044.3	HSG00434810	hCT1642044.3	13	68457122	68458294	-0.283115
10033668548	NM_020344	HSG00262256	SLC24A2	9	19505977	19776926	-0.283073
10025933200	HSS00020967	HSG00296983	HSS00020967	16	48030380	48030603	-0.283069
10023825747	AL050154	HSG00269521	KIAA1462	10	30341734	30343602	-0.282794
10025926185	HSS00100150	HSG00281507	HSS00100150	12	66250741	66270034	-0.282764
10031920177	BG548328	HSG00342513	BG548328	3	81718952	81719680	-0.282727
10025903574	NM_024532	HSG00215045	SPAG16	2	213857360	214983469	-0.282549
10025905269	NM_006887	HSG00213642	ZFP36L2	2	43304210	43307249	-0.282423
10025934314	XM_166882	HSG00273586	XM_166882	11	55380102	55380574	-0.282314
10025930482	HSS00090404	HSG00224025	HSS00090404	3	173774755	173796091	-0.282293
10025919292	HSS00146020	HSG00459495	HSS00146020	1	21374636	21374982	-0.2822
10025907415	NM_178172	HSG00257856	NM_178172	8	144366442	144370418	-0.282167
10025923914	BC025345	HSG00311325	BC025345	20	60764828	60768418	-0.282116
10025907558	NM_021120	HSG00254018	DLG3	X	69581543	69639258	-0.282
10025911416	NM_004594	HSG00294751	SLC9A5	16	65840353	65863594	-0.281941
10023824367	NM_019063	HSG00211147	EML4	2	42250019	42413190	-0.281773
10025916833	hCT2265174	HSG00431132	hCT2265174	17	22375627	22376410	-0.281578
10025904598	NM_017556	HSG00200296	FBLIM1	1	15957841	15985673	-0.281547
10025932488	HSS00020231	HSG00288641	HSS00020231	14	101331393	101336751	-0.281539
10025908869	NM_031907	HSG00254220	USP26	X	131987174	131989966	-0.281473
10025921659	HSS00130838	HSG00310111	HSS00130838	20	35849940	35850922	-0.281422
10025908589	NM_139054	HSG00294736	ADAMTS18	16	75884339	76026512	-0.281367
10023819315	Contig10073_RC	HSG00240293	Contig10073_RC	6	131237107	131237519	-0.281273
10023823372	Contig6146_RC	HSG00248490	Contig6146_RC	7	130349587	130350034	-0.281019
10025909805	NM_002020	HSG00237050	FLT4	5	179967359	180009206	-0.281013
10025920978	XM_172409	HSG00431884	XM_172409	4	29188961	29360818	-0.28076
10023837567	NM_024318	HSG00306672	LILRA6	19	59434642	59495985	-0.280639
10023825627	Contig40765_RC	HSG00226523	Contig40765_RC	3	157961261	157961927	-0.280501
10025927868	XM_212527	HSG00432959	XM_212527	4	25135313	25135835	-0.280475
10025905935	NM_002471	HSG00287199	MYH6	14	22921038	22947324	-0.280303
10023804773	Contig34844_RC	HSG00354291	Contig34844_RC	6	157315890	157316326	-0.279945
10025930118	hCT1821369.2	HSG00447038	hCT1821369.2	2	68955253	69013134	-0.27993
10025905395	NM_015234	HSG00242994	GPR116	6	46928294	46990825	-0.279917
10023804910	Contig6270_RC	HSG00265011	Contig6270_RC	9	2016443	2016842	-0.279733
10019911222	RSE_00000513855	HSG00251109	RSE_00000513855	7	63598637	63598857	-0.279701
10023820109	Contig20629_RC	HSG00272351	SYTL2	11	85108539	85108929	-0.279681
10025932642	HSS00291796	HSG00237371	RAB3C	5	58184879	58186466	-0.279575
10025909447	NM_032959	HSG00358156	NM_032959	7	102064709	102099412	-0.279571
10031920216	NM_198690	HSG00315847	KRTAP10-9	21	44871467	44872638	-0.279568
10023811375	Contig10973_RC	HSG00258991	Contig10973_RC	8	133878778	133879149	-0.279468
10025910087	NM_032895	HSG00302621	NM_032895	17	1561553	1566254	-0.279424
10025928623	AK098603	HSG00246170	AK098603	7	131245518	131284252	-0.279354
10023829916	NM_138460	HSG00288814	CMTM5	14	22915856	22918820	-0.279354
10025934846	HSS00098029	HSG00310037	HSS00098029	20	7782576	7790663	-0.279242
10025905041	NM_033013	HSG00225866	NR1I2	3	120982020	121020021	-0.279214
10025904477	NM_013987	HSG00244060	PARK2	6	161689663	163068790	-0.27897
10023816824	NM_001242	HSG00277598	CD27	12	6424326	6431144	-0.278513
10025916869	BC040305	HSG00270153	BC040305	10	55915995	56085817	-0.278439
10025924622	XM_212427	HSG00432908	XM_212427	17	66131635	66187695	-0.278438
10025912623	NM_152990	HSG00243328	PXT1	6	36466308	36476289	-0.278422
10023827947	AK000703	HSG00277100	C12orf35	12	32025906	32029032	-0.278413
10023828071	Contig38911_RC	HSG00240215	Contig38911_RC	6	35130499	35131077	-0.278386
10023811204	Contig39249	HSG00207452	THBS3	1	153433282	153436987	-0.27825
10023846997	ENST00000282516	HSG00236678	NIPBL	5	36989555	37011741	-0.27824
10025910316	NM_003593	HSG00302885	FOXN1	17	23875085	23889300	-0.278047
10023845290	NM_022447	HSG00296555	PAPD5	16	48807487	48820923	-0.278027
10025920285	hCT1832684.2	HSG00433010	hCT1832684.2	21	27661221	27662116	-0.278021
10025917724	hCT31364.2	HSG00355963	hCT31364.2	7	63411770	63447062	-0.277976
10025910475	NM_177527	HSG00285286	C14orf145	14	80366261	80477784	-0.277732
10023818673	NM_005459	HSG00220008	GUCA1C	3	110109339	110155310	-0.27764
10023823669	AB037734	HSG00255315	PCDH19	X	99433299	99548142	-0.277455
10025921242	HSS00168857	HSG00266479	HSS00168857	10	50174500	50177069	-0.277379
10025930234	BC036859	HSG00240550	BC036859	6	5837676	5931352	-0.277082
10025913597	HSS00128722	HSG00221399	HSS00128722	3	3151141	3151722	-0.276995
10025908153	NM_018364	HSG00205959	RSBN1	1	114105977	114156593	-0.276949
10025929667	AK098493	HSG00274996	AK098493	17	32757318	32757988	-0.276939
10031920008	ENST00000272907	HSG00214665	ENST00000272907	2	225973935	226226978	-0.276787
10025925992	AF086284	HSG00263433	AF086284	9	88742464	88742884	-0.276756
10023808748	NM_012338	HSG00250039	TSPAN12	7	120214611	120285413	-0.276712
10025934878	XM_066455	HSG00322820	XM_066455	X	142622800	142631789	-0.276632
10023807321	NM_001400	HSG00209037	EDG1	1	101475042	101479661	-0.276262
10023823999	AK000995	HSG00276479	AK000995	11	57267985	57270853	-0.276009
10025914911	HSS00206519	HSG00325834	HSS00206519	3	131290965	131295837	-0.275603
10025905711	NM_031859	HSG00238380	PCDHA10	5	140215817	140218350	-0.275555
10025915311	XM_212400	HSG00436513	XM_212400	14	98809507	98897946	-0.275434
10025933625	AF088050	HSG00201593	AF088050	1	154395979	154396334	-0.275315
10023842376	ENST00000290478	HSG00301848	ARHGAP27	17	40829355	40843437	-0.275275
10023804877	Contig26578_RC	HSG00251370	CHRM2	7	136206833	136207250	-0.275081
10025904769	NM_175868	HSG00254735	MAGEA6	X	151617900	151621470	-0.27494
10025924733	hCT2312544	HSG00406313	hCT2312544	11	67273088	67281016	-0.274739
10025914263	HSS00343882	HSG00238674	HSS00343882	6	40420060	40434319	-0.274555
10031919735	L31408	HSG00433323	L31408	NA	NA	NA	-0.274434
10025926631	hCT1816887.1	HSG00394379	hCT1816887.1	7	104166567	104189203	-0.274419
10025933330	AF124368	HSG00255717	AF124368	8	11367376	11368623	-0.274282
10025915437	hCT1957237	HSG00218143	hCT1957237	2	139384133	139390729	-0.274224
10023823336	NM_004428	HSG00205007	EFNA1	1	153366972	153374008	-0.274208
10025919997	HSS00293692	HSG00222630	HSS00293692	3	131155637	131167340	-0.273924
10031919713	NM_198495	HSG00250543	CTAGE4	7	143512151	143514104	-0.273633
10031920723	ENST00000295844	HSG00214865	ENST00000295844	2	202646596	202682633	-0.273625
10023830345	ENST00000300766	HSG00272772	OR52E2	11	5036510	5037439	-0.273603
10025919130	XM_172802	HSG00364572	XM_172802	Y	19113039	19122292	-0.273356
10025929580	BC038206	HSG00229928	BC038206	4	109697837	109700996	-0.273326
10025915443	hCT1952004.1	HSG00273164	OR51A4	11	4923967	4924909	-0.273119
10023826554	NM_016545	HSG00200094	IER5	1	179324260	179326595	-0.272955
10023826392	Contig53619_RC	HSG00302308	BCL6B	17	6873216	6873687	-0.272943
10025911790	NM_007167	HSG00200027	ZMYM6	1	35219720	35269925	-0.272801
10025916266	hCT2290523	HSG00441661	hCT2290523	15	77542883	77597518	-0.2728
10025922076	hCT2264092	HSG00460316	hCT2264092	22	43364713	43426569	-0.272764
10023815460	NM_021223	HSG00251864	MYL7	7	44144989	44147441	-0.272756
10025923597	AL137323	HSG00207591	AL137323	1	54376633	54381239	-0.272687
10025922492	AF075080	HSG00241347	AF075080	6	2276297	2276897	-0.272684
10025916462	AK094936	HSG00303612	AK094936	18	47172409	47248746	-0.272644
10023815654	Contig17428_RC	HSG00232706	Contig17428_RC	5	157152814	157153229	-0.272641
10025921088	HSS00085543	HSG00282866	HSS00085543	13	22641976	22642769	-0.27253
10023804814	Contig8581_RC	HSG00255730	Contig8581_RC	8	101800824	101801175	-0.2724
10023836054	NM_020208	HSG00225328	SLC6A20	3	45771951	45812966	-0.272291
10023834658	AF020642	HSG00355751	TRBV7-2	7	141868540	142205314	-0.271996
10023809243	AK000677	HSG00278491	AK000677	12	22679077	22682237	-0.27199
10023817183	NM_000148	HSG00306177	FUT1	19	53943081	53950459	-0.271964
10025916959	HSS00011727	HSG00293758	HSS00011727	16	10577585	10579541	-0.271929
10025922600	AK057104	HSG00454580	AK057104	6	32970477	32979513	-0.271913
10025923858	AK056505	HSG00275923	AK056505	11	132735133	132741185	-0.27177
10025906749	NM_007368	HSG00284626	RASA3	13	113765296	113916197	-0.271719
10023814341	NM_005738	HSG00249175	ARL4A	7	12693485	12697081	-0.27161
10031920645	BF942699	HSG00278230	LRRK2	12	38958257	38964021	-0.271359
10023816774	NM_000928	HSG00278560	PLA2G1B	12	119244296	119249975	-0.271306
10025916428	HSS00385849	HSG00271578	HSS00385849	11	45560651	45560857	-0.271219
10023848376	X86141	HSG00355751	TRBV7-2	7	141832001	142208877	-0.271105
10025924447	HSS00178632	HSG00226009	HSS00178632	3	195403498	195450636	-0.271018
10023820299	NM_001718	HSG00244078	BMP6	6	7672008	7826726	-0.2709
10025911237	NM_175915	HSG00314553	NM_175915	22	24935173	24937770	-0.270894
10023821666	Contig49891_RC	HSG00262841	CDC37L1	9	4697162	4697663	-0.270858
10023817931	Contig26172_RC	HSG00304755	Contig26172_RC	18	31171807	31172172	-0.270646
10023842613	ENST00000296448	HSG00431652	ENST00000296448	4	125576433	125577421	-0.270575
10023810442	AL080086	HSG00311776	AL080086	20	30501218	30505071	-0.270429
10025904414	NM_005937	HSG00302413	MLLT6	17	34115400	34136966	-0.270343
10023839779	AK055361	HSG00222523	AK055361	3	125346329	125348411	-0.270249
10025917158	HSS00058875	HSG00306109	HSS00058875	19	51376331	51391312	-0.270244
10025926249	AK093525	HSG00211303	AK093525	2	15748356	15776536	-0.270156
10023824106	Contig38680_RC	HSG00282031	Contig38680_RC	12	46490623	46491221	-0.269997
10025929326	AK022034	HSG00219193	AK022034	2	26152087	26154350	-0.269981
10023825817	AL122043	HSG00311892	C20orf112	20	30494522	30498887	-0.269963
10025903661	NM_012167	HSG00211911	FBXO11	2	47899228	47986318	-0.269727
10023820833	NM_018569	HSG00228251	C4orf16	4	113372429	113410652	-0.26972
10023818762	Contig48393_RC	HSG00314762	TNRC6B	22	39051267	39051977	-0.269604
10025907175	NM_019008	HSG00313951	SMCR7L	22	38228229	38244082	-0.269583
10023806468	Contig25503_RC	HSG00208397	Contig25503_RC	1	93848216	93848584	-0.269308
10023820798	Contig37188_RC	HSG00201183	CDC42BPA	1	225310123	225310573	-0.269185
10025912146	NM_032647	HSG00302749	CBX2	17	75366587	75370926	-0.269171
10025913293	NM_138785	HSG00243527	C6orf72	6	149929220	149953760	-0.268916
10025922617	HSS00104752	HSG00267089	HSS00104752	10	125803008	125804283	-0.268849
10019903058	RSE_00000667528	HSG00228165	RSE_00000667528	4	104714110	104714335	-0.268813
10025904517	NM_052820	HSG00262230	CORO2A	9	99926298	99994743	-0.268793
10025925511	XM_210128	HSG00434391	XM_210128	1	50637253	50638032	-0.268689
10023840759	ENST00000301152	HSG00279555	ENST00000301152	12	49804681	49805283	-0.268657
10025906059	NM_003671	HSG00264427	CDC14B	9	98304688	98421933	-0.268449
10023807466	Contig35582_RC	HSG00241690	Contig35582_RC	6	37619452	37622516	-0.268241
10023846530	ENST00000301742	HSG00296545	ENST00000301742	16	2988851	2990467	-0.268194
10025923096	XM_115813	HSG00431854	XM_115813	2	33715072	33715950	-0.268145
10023818164	NM_006734	HSG00242606	HIVEP2	6	143114298	143137675	-0.268016
10025918550	AF143327	HSG00275434	AF143327	11	100215016	100216041	-0.267567
10023849762	AK057706	HSG00260188	AK057706	8	61806441	61808350	-0.267508
10025920739	HSS00083206	HSG00289934	HSS00083206	15	73532360	73533341	-0.267373
10025913345	NM_030876	HSG00457302	OR5V1	6	29430986	29432033	-0.267299
10025914264	BC033378	HSG00231143	BC033378	4	124914868	125006178	-0.267188
10023810111	NM_000765	HSG00250493	CYP3A7	7	99140596	99170757	-0.267187
10023824387	Contig21478_RC	HSG00260327	Contig21478_RC	8	93171611	93172054	-0.267065
10025908225	NM_003894	HSG00214340	PER2	2	238835203	238861831	-0.267053
10023826131	NM_012423	HSG00307095	RPL13A	19	54682676	54687374	-0.267042
10031920877	ENST00000160298	HSG00308176	KIAA1543	19	7566788	7588981	-0.266975
10025934841	XM_210525	HSG00436773	XM_210525	3	110565548	110586016	-0.266903
10023816888	NM_001147	HSG00257889	ANGPT2	8	6347600	6408172	-0.266892
10023808741	Contig16892_RC	HSG00280008	Contig16892_RC	12	2599322	2599813	-0.266828
10023824224	Contig34830_RC	HSG00227221	IGFBP7	4	57600873	57601312	-0.266725
10025921464	hCT1963767.1	HSG00315863	C21orf62	21	33084855	33085466	-0.26655
10025906932	NM_004184	HSG00287862	WARS	14	99869877	99911680	-0.266447
10025914075	hCT1642173.1	HSG00445750	hCT1642173.1	16	45741636	45741987	-0.266444
10025905422	NM_032622	HSG00227773	LNX1	4	54020224	54119124	-0.266375
10020124385	RSE_00000769028	HSG00358742	HSP90AA5P	3	185316736	185317195	-0.266315
10025918432	HSS00054214	HSG00204092	HSS00054214	1	62672082	62672889	-0.266303
10025929900	AK055658	HSG00308635	AK055658	19	8430914	8432815	-0.266174
10023808440	NM_003607	HSG00201183	CDC42BPA	1	225246676	225572449	-0.266164
10025932797	hCT1831720.1	HSG00449892	hCT1831720.1	X	54885177	54885294	-0.266066
10025913361	NM_017959	HSG00311439	NM_017959	20	1264227	1265552	-0.266036
10025908797	NM_018941	HSG00258955	CLN8	8	1699347	1719857	-0.26601
10025916829	HSS00344456	HSG00220156	HSS00344456	3	156686285	156687603	-0.265954
10025935595	hCT1816202.1	HSG00433998	hCT1816202.1	2	238006485	238019669	-0.265949
10025935581	hCT1970630	HSG00423179	hCT1970630	19	19296061	19297123	-0.265927
10025934467	XM_062688	HSG00434864	XM_062688	12	33879321	34021915	-0.265849
10025927851	HSS00253359	HSG00357355	HSS00253359	20	61088577	61089042	-0.265847
10025930806	BC033977	HSG00355287	BC033977	10	127252929	127257002	-0.265782
10023811109	Contig26648_RC	HSG00289544	FSD2	15	81224439	81224856	-0.265764
10023817657	NM_002943	HSG00291342	RORA	15	58576755	58707024	-0.265662
10025929550	HSS00013565	HSG00296149	HSS00013565	16	19383215	19383504	-0.265606
10023839593	ENST00000298360	HSG00442112	ENST00000298360	13	24215258	24217989	-0.265542
10025933351	HSS00291254	HSG00292612	OR4M2	15	19779394	19872512	-0.265433
10025935065	HSS00087597	HSG00242592	HSS00087597	6	119626477	119627262	-0.265424
10023816285	NM_004866	HSG00237130	SCAMP1	5	77692109	77810634	-0.265423
10023841471	NM_005205	HSG00294889	COX6A2	16	31346555	31347222	-0.265395
10025915101	HSS00085419	HSG00280216	HSS00085419	12	110324855	110423760	-0.265337
10025933071	hCT1832870.2	HSG00453174	hCT1832870.2	7	65173389	65173740	-0.265282
10025918774	AK027222	HSG00308972	AK027222	19	63555147	63558360	-0.26528
10023829615	ENST00000287585	HSG00222228	LHFPL4	3	9518481	9570486	-0.265074
10025915853	hCT1686530.3	HSG00453221	hCT1686530.3	11	4395865	4396808	-0.265016
10025903129	NM_002030	HSG00307087	FPRL2	19	56990222	57021146	-0.265014
10023841621	ENST00000298968	HSG00272331	KIAA1731	11	93034674	93041746	-0.265005
10023815031	Contig24282_RC	HSG00289534	Contig24282_RC	15	94609805	94610226	-0.264844
10025909891	NM_002565	HSG00254896	P2RY4	X	69394740	69396379	-0.264773
10025908088	NM_138724	HSG00276789	BCL2L14	12	12123499	12255214	-0.26477
10025920815	XM_067008	HSG00432287	XM_067008	Y	18423936	18431192	-0.264705
10025917569	AK055745	HSG00232248	AK055745	5	178298283	178300690	-0.264697
10025932916	XM_212492	HSG00434171	XM_212492	Y	12342639	12420307	-0.264665
10025924084	hCT1647914.2	HSG00433714	hCT1647914.2	10	45074049	45074574	-0.264558
10025907042	NM_182908	HSG00288471	DHRS2	14	23175421	23184686	-0.26446
10025913106	NM_058191	HSG00315763	C21orf66	21	33050525	33065869	-0.264449
10025929100	HSS00020743	HSG00283369	HSS00020743	13	42931064	42931620	-0.264415
10023845512	AK023803	HSG00392862	AK023803	1	226344173	226348085	-0.264336
10025933312	hCT1971271.1	HSG00306707	hCT1971271.1	X	136234756	136339118	-0.264283
10023812079	NM_000552	HSG00276615	VWF	12	5928300	6104097	-0.264264
10025929449	hCT2325968	HSG00434824	hCT2325968	4	9344092	9353099	-0.264255
10025920788	HSS00018323	HSG00250291	HSS00018323	7	156353645	156355247	-0.264188
10023834502	AJ410921	HSG00460628	AJ410921	22	21088757	21089051	-0.263981
10023820844	AL041224_RC	HSG00298056	AL041224_RC	17	32984719	32985466	-0.263845
10025911312	NM_024993	HSG00212388	LRRTM4	2	77597301	77603010	-0.263819
10033668716	NM_000973	HSG00258855	RPL8	8	145985958	145988609	-0.263791
10023817694	Contig21391_RC	HSG00250248	Contig21391_RC	7	93395220	93395856	-0.263697
10023820664	NM_012249	HSG00214037	RHOQ	2	46623378	46662924	-0.263672
10025909130	NM_017867	HSG00227199	C4orf27	4	170887194	170915623	-0.263629
10025926518	XM_210776	HSG00356799	XM_210776	17	16460409	16462048	-0.263585
10025912265	NM_024018	HSG00242527	BTN2A3	6	26530325	26539821	-0.263466
10025907312	NM_030773	HSG00311543	TUBB1	20	57027703	57035102	-0.263403
10025932912	hCT1837082.2	HSG00205743	SLC35E2	1	1612939	1613777	-0.263397
10031919691	ENST00000303717	HSG00313012	ENST00000303717	Y	23213412	23214214	-0.263357
10033668453	NM_000597	HSG00217021	IGFBP2	2	217206371	217237401	-0.26316
10025933505	HSS00083413	HSG00208966	HSS00083413	1	202331547	202336362	-0.263025
10025924794	HSS00385408	HSG00398152	HSS00385408	10	47060266	47110837	-0.262821
10025904181	NM_024969	HSG00213107	NM_024969	2	166137135	166245449	-0.262773
10025908685	NM_032858	HSG00204406	MAEL	1	165225142	165258071	-0.262467
10025923469	hCT7553.2	HSG00398338	hCT7553.2	12	106798497	106807526	-0.262415
10023823706	Contig58301_RC	HSG00258081	SLC7A2	8	17471381	17472351	-0.262277
10023834442	ENST00000296400	HSG00432919	ENST00000296400	1	44376106	44390045	-0.262183
10025914742	hCT1971327.1	HSG00433625	hCT1971327.1	8	12750892	12751265	-0.26214
10025911512	NM_014916	HSG00248063	LMTK2	7	97574132	97673537	-0.262129
10025932648	hCT2256810	HSG00412512	hCT2256810	8	57550455	57553391	-0.262113
10023807141	NM_000200	HSG00227584	HTN3	4	70928764	70936836	-0.26207
10025915309	BC028123	HSG00273582	BC028123	11	10519394	10578054	-0.261989
10025927425	hCT1641525.3	HSG00440209	hCT1641525.3	1	55460616	55461630	-0.261895
10025918557	hCT1955738	HSG00412891	hCT1955738	2	151193813	151200565	-0.261852
10025931174	hCT1835760.1	HSG00430557	hCT1835760.1	18	31738832	31777123	-0.261782
10025907496	NM_006856	HSG00281963	ATF7	12	52196027	52306405	-0.261665
10023813666	Contig45975_RC	HSG00358413	Contig45975_RC	10	3363180	3363913	-0.261614
10025931802	hCT1839063.1	HSG00288276	hCT1839063.1	14	96128831	96129789	-0.261604
10025925887	hCT21212.3	HSG00282576	hCT21212.3	13	48659490	48660270	-0.261593
10025909929	NM_003989	HSG00269195	PAX2	10	102495321	102579687	-0.261576
10025903727	NM_032178	HSG00296335	SLC7A6OS	16	66892020	66902349	-0.261382
10025919390	HSS00044248	HSG00304827	HSS00044248	18	59965422	59977508	-0.261367
10023847981	ENST00000296831	HSG00441067	ENST00000296831	5	1719088	1719553	-0.261344
10025932065	hCT1656543	HSG00251664	hCT1656543	7	90090340	90093135	-0.261314
10023816586	Contig13822_RC	HSG00350726	Contig13822_RC	8	135910118	135910554	-0.261141
10023812846	NM_005321	HSG00244007	HIST1H1E	6	26264537	26265321	-0.261091
10023825461	NM_001144	HSG00294804	AMFR	16	54952865	55016945	-0.261062
10025919889	XM_175109	HSG00444679	XM_175109	9	18428358	18520623	-0.26083
10023845795	AK024629	HSG00265828	AK024629	10	11259708	11261250	-0.260752
10023822173	Contig98_RC	HSG00211886	CDC42EP3	2	37722592	37723392	-0.260745
10025929493	AK092540	HSG00431994	AK092540	NA	NA	NA	-0.260711
10023845810	ENST00000279800	HSG00282933	ENST00000279800	13	52292632	52293151	-0.260645
10025932291	HSS00090308	HSG00304668	HSS00090308	18	44986279	44989436	-0.260629
10023837977	NM_033036	HSG00272907	GAL3ST3	11	65566028	65573227	-0.26055
10025914203	XM_166781	HSG00272779	OR6T1	11	123318784	123319755	-0.260474
10025918074	hCT1657803.2	HSG00265488	hCT1657803.2	10	128602603	128603129	-0.260461
10025927438	XM_210514	HSG00450069	XM_210514	Y	10071536	10074549	-0.260431
10025916515	AL137376	HSG00308857	AL137376	19	51405338	51409932	-0.260399
10023810519	NM_003863	HSG00262723	DPM2	9	129737202	129739956	-0.260391
10025932551	XM_096734	HSG00363297	XM_096734	14	100984834	100993205	-0.260382
10025935579	HSS00131145	HSG00219695	DAZL	3	16704497	16708885	-0.260371
10025926584	HSS00051428	HSG00290440	HSS00051428	15	50116720	50117067	-0.260296
10031919887	NM_001002761	HSG00334007	BPY2C	Y	23539797	23560996	-0.260192
10025933580	X60491	HSG00274760	CD3G	11	117720310	117729257	-0.259999
10025922898	XM_172343	HSG00448084	XM_172343	3	14103348	14112654	-0.259866
10025913946	HSS00346317	HSG00273531	HSS00346317	11	11451399	11451873	-0.259793
10025918787	hCT1827216.2	HSG00273973	GVIN1	11	6692146	6694272	-0.259793
10023807077	U63542	HSG00412824	U63542	4	39651065	39651975	-0.259774
10023826847	NM_006401	HSG00262981	ANP32B	9	99785463	99818042	-0.259766
10025918121	HSS00017942	HSG00248976	HSS00017942	7	55545938	55546580	-0.259766
10025912954	NM_153763	HSG00203677	KCNC4	1	110555587	110568227	-0.259731
10025929543	AK095097	HSG00298494	AK095097	17	34205950	34208150	-0.259667
10025924215	hCT29124.2	HSG00422283	hCT29124.2	3	176918481	176919164	-0.259548
10025923871	AL833282	HSG00254928	BCAP31	X	152624218	152630390	-0.25942
10023818402	NM_013320	HSG00282015	HCFC2	12	102982456	103021370	-0.259352
10025930809	XM_210145	HSG00431572	XM_210145	1	118958534	118959165	-0.259013
10025913523	XM_211764	HSG00317894	XM_211764	2	242484812	242491266	-0.25888
10025911064	NM_004685	HSG00284628	MTMR6	13	24719371	24759704	-0.258871
10023808116	NM_003159	HSG00253984	CDKL5	X	18353645	18581668	-0.258836
10023839776	ENST00000295257	HSG00213137	ENST00000295257	2	96056893	96061621	-0.258783
10025905095	NM_005364	HSG00254705	MAGEA8	X	148770653	148775266	-0.258657
10023814523	Contig54395_RC	HSG00220048	CLDN18	3	139234332	139235178	-0.258619
10023811508	AL110175	HSG00420822	AL110175	4	103946535	103948070	-0.258547
10025930089	XM_210676	HSG00448119	XM_210676	6	52845771	52851655	-0.258397
10025922268	HSS00372109	HSG00240078	HSS00372109	6	2414455	2415859	-0.258308
10023811591	Contig33697_RC	HSG00212605	RMND5A	2	86820963	86821365	-0.258288
10025928438	hCT1647944.2	HSG00255256	hCT1647944.2	X	73339170	73341192	-0.258273
10033668709	X58536	HSG00242981	HLA-C	6	31344507	31347830	-0.258165
10025921582	HSS00001782	HSG00231832	HSS00001782	4	2949279	2950051	-0.257954
10025907233	NM_182542	HSG00284823	NM_182542	13	45013432	45087875	-0.257931
10023847330	AF130101	HSG00303754	ROCK1	18	16878091	16904528	-0.257828
10023826502	NM_019108	HSG00306257	NM_019108	19	48927588	48946239	-0.257573
10025923306	XM_166976	HSG00430763	XM_166976	16	55892503	55913528	-0.257518
10025908362	NM_152302	HSG00459316	DIDO1	20	60979919	60983800	-0.25746
10033668943	NM_000492	HSG00248017	CFTR	7	116907252	117095952	-0.257426
10023811980	NM_005839	HSG00205896	SRRM1	1	24842180	24872348	-0.257407
10023815593	Contig29554_RC	HSG00274681	HRASLS3	11	63097443	63097839	-0.257314
10023806943	NM_017986	HSG00298089	GPR172B	17	4876707	4879445	-0.257208
10023811955	Contig9555_RC	HSG00226631	Contig9555_RC	3	37323676	37324120	-0.257199
10023823598	Contig15658_RC	HSG00220927	Contig15658_RC	3	8468921	8469277	-0.25709
10025921687	HSS00143757	HSG00221908	HSS00143757	3	117300086	117300951	-0.257051
10023845117	L77571	HSG00314403	DGCR9	22	17385448	17387757	-0.257031
10025924072	HSS00126655	HSG00316160	C21orf8	21	29790237	29794577	-0.256792
10023836188	AK024779	HSG00236639	AK024779	5	37204709	37216003	-0.256716
10025931400	HSS00179046	HSG00255460	HSS00179046	8	88627687	88628176	-0.256708
10025921610	HSS00054225	HSG00314034	HSS00054225	22	35246153	35247712	-0.25656
10023812767	Contig29279_RC	HSG00419298	Contig29279_RC	1	227725785	227726209	-0.256526
10025918150	HSS00086038	HSG00237180	RASA1	5	86700239	86701193	-0.256462
10025917820	XM_210303	HSG00450481	XM_210303	16	84053474	84053593	-0.256457
10023809561	NM_005555	HSG00282312	KRT6B	12	51126719	51132130	-0.256415
10023836650	AL157958	HSG00208192	RABGAP1L	1	172395350	172629906	-0.256319
10023810701	Contig44534_RC	HSG00268695	PDSS1	10	27071549	27072239	-0.256178
10020140475	RSE_00000807432	HSG00215795	RSE_00000807432	2	76338997	76339295	-0.25601
10025930140	BC035177	HSG00217562	BC035177	2	106093062	106096525	-0.255879
10025920166	XM_097177	HSG00299478	XM_097177	17	4460494	4467261	-0.255856
10023813404	NM_005161	HSG00273377	AGTRL1	11	56757642	56761489	-0.255716
10025911080	NM_033484	HSG00236870	FBXO4	5	41961112	41970940	-0.255601
10023836267	AF088056	HSG00238258	AF088056	5	64994478	64995088	-0.255568
10025913632	hCT2285422	HSG00433045	hCT2285422	1	247190553	247190860	-0.255564
10025922031	hCT2279574	HSG00290658	hCT2279574	15	33625740	33791425	-0.255367
10031920900	BM710955	HSG00257451	BM710955	8	30615660	30622726	-0.255293
10025909548	NM_130811	HSG00311897	SNAP25	20	10147476	10236065	-0.255209
10023836800	NM_033467	HSG00209833	MMEL1	1	2511940	2554289	-0.255168
10023849346	RSE_00000531205	HSG00249823	RSE_00000531205	7	23496554	23497040	-0.25516
10023845353	NM_031957	HSG00302675	KRTAP1-5	17	36435806	36436980	-0.255154
10023826345	NM_012110	HSG00227218	CHIC2	4	54570714	54625545	-0.255143
10023849721	AF086004	HSG00300282	AF086004	17	9974940	9975429	-0.255089
10023828696	AK024330	HSG00260636	PAPPA	9	117961907	117963807	-0.255053
10025924066	HSS00040786	HSG00259129	HSS00040786	8	22546748	22547338	-0.255015
10025933860	hCT1834354.1	HSG00460863	hCT1834354.1	6	31457651	31458337	-0.255007
10025934209	XM_116156	HSG00452390	XM_116156	4	155696338	155696609	-0.254985
10023836977	ENST00000273275	HSG00220686	STX19	3	95215933	95216803	-0.254977
10025929635	XM_070243	HSG00260054	XM_070243	8	47815743	47823665	-0.254841
10023850259	ENST00000271263	HSG00205543	ZNF697	1	119966851	119967261	-0.254777
10025931535	AL833091	HSG00256482	AL833091	8	26525234	26530935	-0.254728
10023824681	NM_006106	HSG00272823	YAP1	11	101486540	101609356	-0.254589
10023809471	Contig37610_RC	HSG00413383	Contig37610_RC	2	17734646	17734993	-0.254466
10023822090	Contig54142_RC	HSG00242324	DCBLD1	6	117976912	117977650	-0.254339
10023823797	Contig26515	HSG00297470	Contig26515	16	77487133	77487614	-0.25425
10025914582	hCT32312.3	HSG00246447	hCT32312.3	7	156682701	156683974	-0.254248
10025932261	hCT1829692.1	HSG00430518	hCT1829692.1	12	73408078	73408948	-0.254062
10023843076	AB058758	HSG00244552	TTBK1	6	43328498	43363975	-0.253996
10025909398	NM_174930	HSG00251844	PMS2L5	7	73944836	73959789	-0.253981
10023805926	NM_004679	HSG00312994	VCY	Y	14607046	14607786	-0.253945
10025905424	NM_023921	HSG00278147	TAS2R10	12	10869211	10870135	-0.253927
10023828891	ENST00000289078	HSG00454647	ENST00000289078	X	101688323	101689798	-0.25391
10023817562	NM_004089	HSG00254662	TSC22D3	X	106843112	106846947	-0.253867
10023806213	NM_016470	HSG00312141	C20orf111	20	42258549	42272845	-0.253825
10025926746	hCT1952099.1	HSG00308249	ZNF749	19	62638516	62649003	-0.253823
10023824168	Contig40880_RC	HSG00237432	AP3B1	5	77418438	77418867	-0.253546
10025931858	hCT1641489.3	HSG00447572	hCT1641489.3	4	101130859	101131674	-0.253487
10023834454	NM_019089	HSG00203643	HES2	1	6397882	6402566	-0.25346
10023827452	Contig37874_RC	HSG00284932	Contig37874_RC	13	37047427	37047828	-0.253383
10025923886	AK026378	HSG00436852	AK026378	3	109942883	109943055	-0.253343
10023837928	ENST00000301477	HSG00308522	OR7G3	19	9097720	9098626	-0.253293
10023848702	AK001150	HSG00231213	AK001150	4	57666847	57668938	-0.253284
10025903677	NM_018962	HSG00315789	DSCR6	21	37300732	37313826	-0.253261
10031920226	NM_207485	HSG00213648	NM_207485	2	242617479	242619989	-0.253133
10025906228	NM_004174	HSG00238355	SLC9A3	5	526424	577447	-0.253127
10023817716	NM_006196	HSG00216319	PCBP1	2	70168204	70169836	-0.253049
10025923861	XM_061838	HSG00272740	XM_061838	11	7706650	7707509	-0.253037
10025927190	AK093374	HSG00262882	AK093374	9	89719227	89725843	-0.253009
10025904184	NM_024086	HSG00302382	METT10D	17	2267129	2361930	-0.252995
10023845263	NM_000922	HSG00272892	PDE3B	11	14621906	14848926	-0.252856
10025904646	NM_173199	HSG00261916	NR4A3	9	101623957	101636161	-0.252844
10023827734	NM_001436	HSG00307335	FBL	19	45016937	45028813	-0.252778
10023841613	ENST00000300165	HSG00400135	ENST00000300165	20	1089227	1090321	-0.25276
10023830494	Z70717	HSG00460634	Z70717	5	70565071	70565478	-0.252755
10025933734	AK093006	HSG00308372	AK093006	19	5064892	5067253	-0.252749
10031920615	hCT1654767	HSG00220807	hCT1654767	3	186280221	186353501	-0.252727
10023812626	NM_001450	HSG00216288	FHL2	2	105343716	105382113	-0.25259
10025905484	NM_134261	HSG00291342	RORA	15	58576755	59308794	-0.252343
10025906208	NM_016519	HSG00317926	AMBN	4	71492589	71507591	-0.25231
10025919158	HSS00374173	HSG00231711	HSS00374173	4	54057323	54084196	-0.252191
10025921519	HSS00138365	HSG00247633	HSS00138365	7	55512769	55513958	-0.252174
10023823691	Contig35839_RC	HSG00306871	Contig35839_RC	19	16370816	16371262	-0.252077
10025907227	NM_173703	HSG00205717	NM_173703	M	8365	9206	-0.251957
10025920032	BC033989	HSG00221641	BC033989	3	127594567	127596294	-0.251932
10023839258	ENST00000301456	HSG00306713	ANKRD47	19	8295316	8308712	-0.251923
10020067638	RSE_00000370363	HSG00270624	RSE_00000370363	11	118167708	118168056	-0.251827
10025935253	XM_173626	HSG00433712	XM_173626	12	58827715	58982507	-0.251777
10025905252	NM_133376	HSG00269670	ITGB1	10	33230504	33286828	-0.251769
10025926207	hCT1642158	HSG00272886	OR5AP2	11	56165540	56166491	-0.251766
10025928669	hCT9181.3	HSG00431138	hCT9181.3	13	18424592	18449111	-0.251756
10025923024	XM_169271	HSG00430635	XM_169271	13	46984922	46988228	-0.251752
10025902587	NM_012165	HSG00314440	SHFM3P1	22	21934953	21936545	-0.251672
10025915920	HSS00376648	HSG00232638	HSS00376648	5	148521511	148521946	-0.251668
10025909815	NM_139240	HSG00207321	C1orf105	1	170656452	170704588	-0.251651
10025906343	NM_013260	HSG00297743	SAP30BP	17	71174993	71215733	-0.251603
10025917191	AL833290	HSG00280437	AL833290	12	123406023	123411621	-0.251595
10025927090	HSS00023267	HSG00236918	HSS00023267	5	3094838	3095183	-0.251575
10025902896	NM_181644	HSG00206825	MFSD4	1	203804787	203837960	-0.251458
10025912764	NM_020382	HSG00278354	SETD8	12	122434656	122459851	-0.251423
10023823824	Contig28656_RC	HSG00238939	Contig28656_RC	6	24935119	24935557	-0.251421
10025902383	NM_033163	HSG00269096	FGF8	10	103519876	103525817	-0.25135
10025904781	NM_152316	HSG00273389	C11orf46	11	30301224	30315741	-0.251325
10023836289	ENST00000284668	HSG00268828	HMX2	10	124897845	124899626	-0.251194
10025919560	HSS00041593	HSG00454014	HSS00041593	14	39023970	39052734	-0.251124
10025930024	hCT1830687	HSG00447046	hCT1830687	15	28978972	28979819	-0.251094
10023832686	RSE_00000670375	HSG00228828	RSE_00000670375	4	113218193	113218588	-0.251079
10023823934	NM_012201	HSG00294694	GLG1	16	73043356	73198518	-0.251069
10025925750	XM_212523	HSG00353151	XM_212523	4	157142405	157150770	-0.251046
10025914337	HSS00046371	HSG00316374	HSS00046371	21	26687824	26812783	-0.250976
10023811756	Contig31206_RC	HSG00244128	Contig31206_RC	6	80009942	80010517	-0.250827
10023817114	NM_001970	HSG00302636	EIF5A	17	7151692	7156496	-0.250805
10023850656	ENST00000276195	HSG00252257	WDR40C	X	125126199	125127594	-0.25078
10031920567	BC071732	HSG00350019	BC071732	2	232285395	232286495	-0.250756
10025909182	NM_152784	HSG00307136	TMEM146	19	5671687	5729741	-0.250756
10023837654	AK021471	HSG00312035	AK021471	20	39207625	39209904	-0.250743
10025932063	HSS00342179	HSG00216402	HSS00342179	2	39130432	39131178	-0.25066
10025916561	HSS00334882	HSG00226725	HSS00334882	3	41696147	41696722	-0.250615
10025905006	NM_175856	HSG00237858	NM_175856	5	129268421	129550225	-0.250593
10023845943	ENST00000289991	HSG00454101	ENST00000289991	16	88637845	88640975	-0.250589
10025905180	NM_003721	HSG00306612	RFXANK	19	19164007	19173677	-0.250526
10025921144	XM_097762	HSG00311178	XM_097762	20	4001167	4001313	-0.2505
10025918629	HSS00298939	HSG00398627	HSS00298939	17	34649790	34660601	-0.250371
10025935256	XM_060001	HSG00264290	C9orf152	9	112002944	112009626	-0.250362
10025934486	XM_166775	HSG00273209	OR10G7	11	123413982	123414918	-0.250341
10025919289	HSS00138456	HSG00242369	HSS00138456	6	170714950	170715469	-0.250241
10031920671	hCT1785709	HSG00254966	hCT1785709	X	125781432	125783172	-0.250201
10023820677	AB037782	HSG00301669	TAOK1	17	24736553	24895628	-0.250138
10023840973	ENST00000289826	HSG00289303	ENST00000289826	15	30570481	30608192	0.250061
10023837321	NM_024330	HSG00210035	SLC27A3	1	152014391	152019256	0.250201
10025905736	NM_173826	HSG00226560	C3orf23	3	44355271	44425943	0.250208
10033668807	NM_005074	HSG00242945	SLC17A1	6	25891295	25938776	0.250271
10025914885	HSS00040736	HSG00315578	HSS00040736	22	24887799	24890253	0.250314
10023808592	Contig12541_RC	HSG00278715	TMEM132B	12	124712462	124712861	0.250328
10031920497	hCT2269593	HSG00297761	P4HB	17_random	2360216	2378244	0.250348
10025910786	NM_006700	HSG00282011	TRAFD1	12	111047763	111075795	0.250389
10025922927	hCT2329700	HSG00432965	hCT2329700	14	82226429	82229295	0.250492
10025905398	NM_145754	HSG00259853	KIFC2	8	145662545	145670306	0.250564
10025934102	BC032899	HSG00208873	BC032899	1	224338030	224344613	0.250742
10023808981	NM_001103	HSG00205194	ACTN2	1	234916430	234993863	0.250744
10025909291	NM_021160	HSG00455029	BAT5	6	31762714	31779067	0.250852
10025907991	NM_170601	HSG00271986	SIAE	11	124010903	124048927	0.250972
10023813978	NM_005733	HSG00237940	KIF20A	5	137543247	137551259	0.250994
10023829165	NM_022152	HSG00214913	TMBIM1	2	218847160	218865524	0.251004
10025904744	NM_017653	HSG00303891	DYM	18	44824171	45241077	0.251245
10023824260	Contig16181_RC	HSG00262404	Contig16181_RC	9	72333804	72334264	0.251281
10025913299	NM_153355	HSG00243982	TCBA1	6	124166986	125188483	0.251292
10025912462	NM_007192	HSG00287395	SUPT16H	14	20889477	20922265	0.251402
10025907860	NM_013344	HSG00275161	NM_013344	NA	NA	NA	0.251544
10025912364	NM_172373	HSG00284692	ELF1	13	40404164	40454418	0.251589
10023813366	NM_005408	HSG00297611	CCL13	17	29707583	29709741	0.251822
10023842899	NM_032293	HSG00261423	GARNL3	9	129066966	129195647	0.25186
10025903900	NM_001748	HSG00206743	CAPN2	1	221966823	222030341	0.252023
10023809751	NM_013421	HSG00314326	GGT1	22	23329182	23354960	0.252102
10033668586	NM_014452	HSG00243534	TNFRSF21	6	47307227	47385639	0.252127
10023816499	Contig44877_RC	HSG00216200	ST6GAL2	2	106784491	106784924	0.252146
10025906882	NM_016575	HSG00276801	NT5DC3	12	102690218	102758914	0.252226
10025904158	NM_033355	HSG00213465	CASP8	2	201831023	201860676	0.25228
10025933730	AK098330	HSG00289019	AK098330	14	30633235	30635406	0.252307
10025909612	NM_170734	HSG00270937	BDNF	11	27633017	27677756	0.252334
10025909525	NM_020359	HSG00219475	PLSCR2	3	147633771	147696412	0.252576
10025906347	NM_174890	HSG00269740	ANUBL1	10	45431049	45487802	0.252684
10025918601	HSS00277345	HSG00413658	HSS00277345	3	127468328	127493056	0.252741
10023823149	NM_003089	HSG00306154	SNRP70	19	54280276	54303681	0.252823
10025905214	NM_144766	HSG00205051	RGS13	1	190871904	190896010	0.252989
10025926981	hCT1952918.1	HSG00255270	hCT1952918.1	X	73719225	73720118	0.252993
10025911819	NM_144597	HSG00291619	C15orf40	15	81464407	81471362	0.253025
10023818591	Contig26656_RC	HSG00248357	Contig26656_RC	7	35203679	35204081	0.253051
10023825830	NM_003760	HSG00204469	EIF4G3	1	21005562	21310463	0.253054
10023844309	ENST00000285479	HSG00430449	ENST00000285479	9	14058930	14059359	0.253154
10025915575	hCT2281824	HSG00405701	hCT2281824	3	76565814	76568524	0.253283
10023850696	NM_032705	HSG00208000	C1orf97	1	209622783	209672499	0.253341
10025913100	NM_173474	HSG00296695	NTAN1	16	15039217	15057334	0.253515
10025935122	XM_212369	HSG00266758	XM_212369	10	77990182	78054754	0.253717
10025907896	NM_152264	HSG00272433	SLC39A13	11	47386757	47394622	0.253764
10025906585	NM_178432	HSG00262227	CCRK	9	89771180	89779487	0.253846
10025922019	HSS00223736	HSG00220748	HSS00223736	3	15036590	15037225	0.253986
10025912834	NM_020655	HSG00294672	JPH3	16	86193999	86289260	0.25411
10023846387	NM_080821	HSG00311637	C20orf108	20	54367389	54377116	0.254274
10023819873	NM_000214	HSG00311345	JAG1	20	10566333	10602590	0.254278
10023810765	NM_002112	HSG00290936	HDC	15	48321438	48345218	0.254508
10023844600	NM_032829	HSG00281955	C12orf34	12	108656954	108692682	0.25455
10025909613	NM_152826	HSG00291262	SNX1	15	62175229	62223484	0.25455
10025902551	NM_173642	HSG00205050	FAM80A	1	42619068	42653430	0.254768
10025902355	NM_005534	HSG00315791	IFNGR2	21	33697071	33731696	0.254819
10025903271	NM_147202	HSG00261322	C9orf25	9	34388182	34448568	0.254827
10023831315	AK000935	HSG00312289	AK000935	20	23262286	23266791	0.254954
10025925381	hCT1815989.2	HSG00438331	hCT1815989.2	22	30919167	30921044	0.255054
10023826367	NM_018176	HSG00228128	LGI2	4	24612487	24641413	0.255058
10025906023	NM_006415	HSG00261803	SPTLC1	9	93833247	93917511	0.255257
10023817729	D87077	HSG00244554	KIAA0240	6	42822673	42944106	0.255376
10025932466	AK093355	HSG00221991	AK093355	3	169096438	169123455	0.255476
10025928057	AK097911	HSG00252183	AK097911	X	130664360	130792352	0.255566
10023816919	Contig6013_RC	HSG00399523	Contig6013_RC	8	69613658	69613997	0.25581
10025903138	NM_000434	HSG00242371	NEU1	6	31934931	31938662	0.255935
10025930675	HSS00168882	HSG00458096	HSS00168882	3	73111747	73112036	0.25634
10031919868	ENST00000284476	HSG00317320	DISP1	1	221168405	221245958	0.256379
10025905323	NM_032788	HSG00212585	ZNF514	2	95177126	95188990	0.256489
10023819153	Contig40018_RC	HSG00224742	Contig40018_RC	3	144202439	144202888	0.256573
10023842986	NM_021796	HSG00255107	PLAC1	X	133527538	133620179	0.256747
10023816559	Contig49743_RC	HSG00357782	PPAPDC2	9	4654682	4655270	0.256818
10025933693	BC033941	HSG00240942	BC033941	6	93154280	93155266	0.256838
10025904228	NM_144966	HSG00263016	FREM1	9	14727154	14900993	0.257002
10025912731	NM_018077	HSG00249538	RBM28	7	127737672	127771198	0.257054
10025916158	XM_172287	HSG00226383	OR5H14	3	99350919	99351852	0.257156
10025928300	BC035077	HSG00301694	SMYD4	17	1629595	1679839	0.257409
10025913221	NM_015127	HSG00202355	CLCC1	1	109276130	109307602	0.25746
10025902494	NM_153280	HSG00253976	UBE1	X	46935203	46959470	0.257568
10025902522	NM_032204	HSG00314284	ASCC2	22	28514602	28564254	0.257596
10025908386	NM_006437	HSG00284546	PARP4	13	23893069	23984948	0.257743
10025908998	NM_019098	HSG00259302	CNGB3	8	87655279	87825017	0.25777
10023831634	NM_006552	HSG00272299	SCGB1D1	11	61714285	61717585	0.257893
10023822651	NM_002448	HSG00229569	MSX1	4	4912299	4916559	0.258049
10025929680	BC034606	HSG00316536	BC034606	21	39268224	39271570	0.258145
10033668900	NM_002546	HSG00257857	TNFRSF11B	8	120004977	120033492	0.258166
10025913353	NM_021931	HSG00311556	DHX35	20	37024413	37101777	0.258383
10023832317	AK023401	HSG00275535	LRRC55	11	56713921	56715764	0.258532
10023818218	Contig48076_RC	HSG00255169	Contig48076_RC	X	110356841	110357240	0.258627
10023824491	Contig51737_RC	HSG00209409	Contig51737_RC	1	178505422	178506323	0.258652
10023805651	AL049277	HSG00201923	AL049277	1	98205150	98206956	0.258837
10023815662	Contig28522_RC	HSG00233911	Contig28522_RC	5	14664587	14665027	0.258842
10025933406	AL137524	HSG00291460	AL137524	15	82847903	82851251	0.258842
10025902600	NM_024831	HSG00259363	NCOA6IP	8	56848254	56900557	0.258866
10025904338	NM_152417	HSG00257840	TMEM68	8	56813873	56848439	0.258936
10023837668	NM_032891	HSG00223723	WDR53	3	197765447	197778524	0.259503
10025912332	NM_016475	HSG00288473	C14orf100	14	59020978	59041182	0.259527
10025911553	NM_032992	HSG00229581	CASP6	4	110829233	110844078	0.259585
10023812799	Contig8888_RC	HSG00285058	TPT1	13	44805607	44805998	0.25965
10025923840	AK055550	HSG00311489	AK055550	20	22604709	22613514	0.259723
10023832259	NM_024043	HSG00295915	DBNDD1	16	88598781	88604030	0.259744
10023821871	NM_006982	HSG00277502	CART1	12	84198015	84219690	0.259872
10025912915	NM_024782	HSG00215594	NHEJ1	2	219648291	219733767	0.259896
10025930224	AK098473	HSG00252085	AK098473	X	99815780	99817438	0.260014
10025931574	HSS00367169	HSG00350736	HSS00367169	5	126602024	126602385	0.260209
10025902985	NM_177435	HSG00242342	PPARD	6	35418363	35501149	0.260221
10025906263	NM_177978	HSG00226529	CHRD	3	185580554	185590311	0.260223
10025910323	NM_032641	HSG00277940	SPSB2	12	6850362	6852713	0.260293
10025911830	NM_052965	HSG00203653	C1orf19	1	182287468	182309964	0.260468
10023809898	NM_020310	HSG00301666	MNT	17	2234104	2251008	0.260676
10033668438	NM_000617	HSG00277263	SLC11A2	12	49666043	49706409	0.260726
10025916715	BC013143	HSG00286518	C14orf167	14	23477783	23478701	0.260745
10025930383	BC017209	HSG00277875	BC017209	12	123534195	123538372	0.260761
10023822749	Contig14658_RC	HSG00400029	Contig14658_RC	X	76599063	76599423	0.261026
10025908238	NM_002820	HSG00277589	PTHLH	12	28006521	28016183	0.261131
10025908983	NM_032338	HSG00277669	C12orf31	12	64803108	64810800	0.261145
10025910838	NM_024704	HSG00311367	C20orf23	20	16200748	16502078	0.261166
10023812656	NM_000372	HSG00272372	TYR	11	88550687	88668474	0.261214
10025904599	NM_153010	HSG00303928	C18orf16	18	22699269	22769908	0.261215
10023823143	NM_004945	HSG00305946	DNM2	19	10689754	10803579	0.261246
10023819664	Contig51291_RC	HSG00295188	ANKS3	16	4686513	4687104	0.261317
10025906537	NM_014925	HSG00277361	R3HDM2	12	55933814	55977083	0.261453
10025912906	NM_152437	HSG00276983	ZNF664	12	123023622	123065920	0.261846
10025910197	NM_018928	HSG00238327	PCDHGC4	5	140844924	140872730	0.262097
10025908888	NM_170784	HSG00311709	MKKS	20	10333832	10362866	0.262178
10025932776	hCT2314334	HSG00457821	hCT2314334	13	18821270	18880294	0.262242
10025908119	NM_001298	HSG00212484	CNGA3	2	98352831	98381489	0.262381
10025911519	NM_005646	HSG00204554	TARBP1	1	232593683	232681472	0.262448
10023835433	NM_032027	HSG00206537	TM2D1	1	61919306	61963683	0.262533
10025907694	NM_014026	HSG00273758	DCPS	11	125678856	125720853	0.262724
10026393992	NM_003796	HSG00307482	C19orf2	19	35125264	35198451	0.262725
10025935331	AK098507	HSG00298641	AK098507	17	60369841	60377634	0.262868
10025906755	NM_003735	HSG00238305	PCDHGA12	5	140790341	140872730	0.263241
10025904893	NM_032637	HSG00236961	SKP2	5	36187945	36219902	0.263315
10025905389	NM_020441	HSG00273324	CORO1B	11	66962093	66967559	0.263352
10023841067	NM_031484	HSG00269744	MARVELD1	10	99463470	99467895	0.263656
10031919828	NM_199283	HSG00355902	NM_199283	22	20157288	20201780	0.263761
10025913347	NM_152932	HSG00222158	GLT8D1	3	52703544	52712662	0.263801
10025903751	NM_005105	HSG00208979	RBM8A	1	144218994	144222801	0.264011
10025905390	NM_006537	HSG00290966	USP3	15	61583862	61670712	0.264121
10025911441	NM_030979	HSG00284817	PABPC3	13	24568275	24570702	0.264206
10025903454	NM_145016	HSG00273675	GLYATL2	11	58358117	58368833	0.264623
10025935599	AL834446	HSG00269692	AL834446	10	21842415	21845722	0.264754
10023815780	NM_003674	HSG00296068	CDK10	16	88280578	88290262	0.2648
10025910365	NM_014613	HSG00237149	UBXD8	5	175807983	175869680	0.265037
10025924390	HSS00124455	HSG00256211	HSS00124455	8	68807242	68810449	0.265275
10025925229	HSS00082963	HSG00239257	HSS00082963	6	43612938	43613532	0.265519
10025911304	NM_032120	HSG00250997	NM_032120	7	91996044	92004777	0.265614
10025930250	XM_169088	HSG00433869	XM_169088	11	127702377	127709785	0.265618
10025911725	NM_182499	HSG00205849	TDRD10	1	152741318	152787246	0.265859
10025907698	NM_080604	HSG00244513	TJAP1	6	43553288	43582269	0.265867
10023844930	ENST00000277891	HSG00265975	PNLIPRP3	10	118172004	118210792	0.26596
10033668679	NM_000754	HSG00314583	COMT	22	18309308	18336528	0.266107
10025910315	NM_178344	HSG00219649	C3orf35	3	37402763	37434043	0.266133
10025904241	NM_032509	HSG00259394	RBM13	8	33462258	33478317	0.266207
10023831351	AK022102	HSG00264375	AK022102	9	121155954	121157845	0.266364
10025908785	NM_018916	HSG00238413	PCDHGA3	5	140703784	140872730	0.266498
10025902833	NM_016281	HSG00277236	TAOK3	12	117071989	117294934	0.266778
10025913128	NM_018161	HSG00272334	NADSYN1	11	70841864	70890227	0.266853
10025929125	hCT1971269.1	HSG00431780	hCT1971269.1	10	29326871	29327804	0.266863
10025906336	NM_175747	HSG00241931	OLIG3	6	137855028	137857224	0.267231
10025910091	NM_018927	HSG00238246	PCDHGB7	5	140777465	140872730	0.267275
10023823390	NM_018452	HSG00317823	C6orf35	6_random	1511544	1544675	0.267295
10025920389	BC035742	HSG00209676	BC035742	1	211070107	211087614	0.267372
10023811348	D79991	HSG00260937	NUP188	9	130749830	130809195	0.267459
10025906554	NM_016326	HSG00296972	CKLF	16	65143972	65157471	0.267535
10025905458	NM_003557	HSG00205993	PIP5K1A	1	149437695	149488628	0.267604
10025928443	HSS00143222	HSG00415022	HSS00143222	13	27124263	27124433	0.267691
10025908311	NM_174891	HSG00288460	C14orf79	14	104526537	104532900	0.267781
10025920655	HSS00001419	HSG00264734	HSS00001419	9	16716811	16717522	0.26811
10023812746	NM_004648	HSG00311486	SIRPA	20	1824081	1867107	0.26815
10025912104	NM_182759	HSG00207236	FAM19A3	1	113064711	113071377	0.268177
10025933262	BC038746	HSG00229758	BC038746	4	87259985	87360101	0.268282
10025922705	HSS00225419	HSG00256177	HSS00225419	8	42503585	42507670	0.268331
10025904981	NM_018920	HSG00238241	PCDHGA7	5	140742650	140872730	0.268538
10025903651	NM_178821	HSG00216309	WDR69	2	228444570	228497270	0.268713
10025906471	NM_153255	HSG00244612	MCMDC1	6	119273462	119298002	0.268815
10025911514	NM_018486	HSG00254728	HDAC8	X	71466091	71709378	0.268877
10025907907	NM_018684	HSG00254510	KIAA1166	X	64052986	64113061	0.269106
10025905263	NM_139279	HSG00211828	MCFD2	2	46982518	46996453	0.26918
10025905432	NM_032088	HSG00237596	PCDHGA8	5	140751666	140872730	0.269475
10023821819	AF161414	HSG00298143	MED11	17	4581477	4583643	0.269552
10025909388	NM_018915	HSG00237007	PCDHGA2	5	140698537	140872730	0.269843
10023826746	NM_006840	HSG00307918	LILRB5	19	59446217	59452937	0.270117
10025910652	NM_152862	HSG00217011	ARPC2	2	218790118	218827315	0.270214
10023809727	NM_000929	HSG00207288	PLA2G5	1	20269424	20290240	0.270293
10025903436	NM_006696	HSG00237400	BRD8	5	137520484	137542257	0.270463
10025903062	NM_013382	HSG00287372	POMT2	14	76811053	76856970	0.270591
10025902957	NM_032092	HSG00237798	PCDHGA11	5	140780720	140872730	0.270916
10025903849	NM_139002	HSG00244041	HFE	6	26195487	26205035	0.27107
10025909893	NM_133480	HSG00220869	TADA3L	3	9799812	9809420	0.271101
10025909723	NM_018922	HSG00232428	PCDHGB1	5	140710011	140872730	0.271416
10025911493	NM_018917	HSG00238383	PCDHGA4	5	140714951	140872730	0.27148
10025908647	NM_018924	HSG00232418	PCDHGB3	5	140730145	140872730	0.271536
10025932569	HSS00128465	HSG00291657	PSMA4	15	76630993	76631807	0.271542
10023818579	Contig151_RC	HSG00351225	Contig151_RC	12	1474701	1475357	0.271751
10025910434	NM_016240	HSG00259380	SCARA3	8	27547495	27586456	0.2718
10025922282	HSS00334445	HSG00232102	HSS00334445	4	9163752	9164716	0.271827
10025922172	hCT1814876	HSG00244387	hCT1814876	6	28154551	28156879	0.271884
10023810709	NM_006114	HSG00306099	TOMM40	19	50086333	50098775	0.271894
10025903999	NM_003073	HSG00314515	SMARCB1	22	22459149	22506704	0.271978
10025903640	NM_014891	HSG00251388	PDAP1	7	98830524	98844228	0.272032
10023810659	NM_004183	HSG00272810	BEST1	11	61474407	61488980	0.272423
10025912197	NM_139321	HSG00311485	ATRN	20	3399675	3579760	0.272427
10025904086	NM_018912	HSG00238433	PCDHGA1	5	140690435	140872730	0.272661
10025904053	NM_130439	HSG00267928	MXI1	10	111957352	112037111	0.272736
10025910016	NM_018919	HSG00238441	PCDHGA6	5	140733834	140872730	0.272746
10023815341	NM_001493	HSG00254500	GDI1	X	153318714	153325006	0.272776
10025911999	NM_080876	HSG00211221	DUSP19	2	183651731	183672965	0.273104
10025912875	NM_152727	HSG00295787	CPNE2	16	55684010	55739377	0.27322
10025921920	AK056249	HSG00285307	AK056249	14	88087681	88089574	0.273272
10025906064	NM_018913	HSG00238374	PCDHGA10	5	140772926	140872730	0.273357
10025906712	NM_018401	HSG00228171	STK32B	4	5104427	5553626	0.273496
10023823946	Contig31424_RC	HSG00243848	C6orf154	6	43582686	43583025	0.273613
10025930173	AK024374	HSG00353359	AK024374	22	22325357	22330225	0.273899
10025903494	NM_152384	HSG00212996	BBS5	2	170044251	170071410	0.273932
10023815219	Contig8685_RC	HSG00352410	Contig8685_RC	2	207648069	207648429	0.274252
10025918114	HSS00090501	HSG00314817	HSS00090501	22	43907564	43914548	0.274254
10025925044	HSS00240808	HSG00298331	HSS00240808	17	23952972	23953355	0.274289
10025908154	NM_133334	HSG00227337	WHSC1	4	1872150	1920343	0.274471
10025911650	NM_005864	HSG00287760	EFS	14	22895451	22904682	0.274549
10025910545	NM_178547	HSG00207971	ZBTB8OS	1	32859893	32888772	0.274604
10023840309	ENST00000294490	HSG00204835	LRRC38	1	13674057	13712829	0.27484
10025911326	NM_018923	HSG00232426	PCDHGB2	5	140719886	140872730	0.275041
10025911871	NM_138572	HSG00242505	TBN	6	42126228	42156621	0.275109
10025912845	NM_175894	HSG00278676	NM_175894	12	50490055	50492903	0.275122
10025906972	NM_138421	HSG00273749	SAAL1	11	18058466	18084193	0.275261
10025905896	NM_000249	HSG00220356	MLH1	3	37009982	37067339	0.275351
10025912670	NM_001120	HSG00229559	NM_001120	4	2902092	2905567	0.275464
10025928509	BC009550	HSG00207214	BC009550	1	90231438	90232244	0.275657
10025905577	NM_144971	HSG00312975	RBMY1F	Y	22864393	22871738	0.275664
10025908269	NM_018929	HSG00238296	PCDHGC5	5	140848991	140872730	0.275721
10025918503	AF085872	HSG00252356	AF085872	X	100769513	100770164	0.276074
10025917419	hCT1971268.1	HSG00434928	hCT1971268.1	2	134484448	134484687	0.27619
10025907642	NM_003736	HSG00232449	PCDHGB4	5	140747635	140872730	0.276191
10023809831	Contig49652_RC	HSG00261209	CEP78	9	80071282	80071801	0.276244
10025905540	NM_032264	HSG00206099	NBPF3	1	21639217	21683979	0.276278
10025911565	NM_014503	HSG00276612	UTP20	12	100198047	100304522	0.276346
10025925676	HSS00299458	HSG00284105	HSS00299458	13	43308490	43308992	0.276422
10025917786	HSS00007279	HSG00241791	HSS00007279	6	111707386	111707900	0.276439
10023816475	NM_003359	HSG00228237	UGDH	4	39176770	39205606	0.276449
10025911497	NM_175061	HSG00249152	JAZF1	7	27836720	28186962	0.276489
10023827365	Contig29172_RC	HSG00459305	Contig29172_RC	3	16355996	16356502	0.276563
10025912620	NM_018926	HSG00238435	PCDHGB6	5	140767953	140872730	0.276613
10025929047	HSS00061034	HSG00455078	HSS00061034	7	30016727	30017301	0.276731
10025902881	NM_134431	HSG00278245	SLCO1A2	12	21313093	21439638	0.27682
10025911904	NM_006893	HSG00203080	LGTN	1	204831599	204852527	0.277143
10023805349	Contig40916_RC	HSG00207179	FAM78B	1	164293296	164293935	0.277205
10025910885	NM_016174	HSG00262169	CEECAM1	9	130222937	130239444	0.277316
10023837556	AB046843	HSG00308171	TMEM16H	19	17295033	17306638	0.277326
10025910474	NM_031463	HSG00294798	HSDL1	16	82713388	82736265	0.277356
10025906605	NM_032777	HSG00258937	GPR124	8	37773931	37820651	0.277797
10025904072	NM_153202	HSG00311542	ADAM33	20	3596620	3610738	0.277906
10023846254	NM_024855	HSG00311871	ACTR5	20	36810510	36834247	0.277922
10023823221	NM_006051	HSG00236495	APBB3	5	139918037	139924373	0.278031
10025907981	NM_018925	HSG00238439	PCDHGB5	5	140757878	140872730	0.278052
10025911412	NM_018918	HSG00232422	PCDHGA5	5	140724081	140872730	0.278279
10025905848	NM_014860	HSG00214819	SUPT7L	2	27727182	27739953	0.278365
10025930432	BC038299	HSG00207780	BC038299	1	120840136	120906503	0.278717
10025904048	NM_012426	HSG00294529	SF3B3	16	69115201	69163701	0.278748
10025911870	NM_006915	HSG00253757	RP2	X	46581318	46626733	0.27878
10025908423	NM_025220	HSG00311542	ADAM33	20	3596620	3610738	0.278907
10023826225	Contig32138_RC	HSG00269821	Contig32138_RC	10	38476279	38476696	0.278925
10023828871	AK074143	HSG00261455	UAP1L1	9	139092871	139098810	0.27899
10025912968	NM_173653	HSG00226524	SLC9A9	3	144466754	145049979	0.279243
10023807850	NM_014719	HSG00248566	NM_014719	7	143180981	143230105	0.280138
10025909116	NM_015693	HSG00228169	INTU	4	128773569	128857380	0.280203
10025904205	NM_032285	HSG00306324	NM_032285	19	13736336	13746095	0.280211
10025908711	NM_018921	HSG00238414	PCDHGA9	5	140762703	140872730	0.280443
10025905245	NM_018139	HSG00288452	C14orf104	14	49161643	49170485	0.280701
10025912013	NM_024666	HSG00290710	NM_024666	15	65280422	65334038	0.280858
10025907161	NM_020795	HSG00301670	NLGN2	17	7252225	7263903	0.280977
10025929208	AL137569	HSG00315001	AL137569	22	44814452	44818608	0.281192
10025919346	AF147395	HSG00263307	AF147395	9	4654769	4655262	0.281674
10025910416	NM_015024	HSG00259367	XPO7	8	21833127	21918924	0.281861
10025915351	AK055933	HSG00244438	AK055933	6	142889284	143000719	0.282063
10025906823	NM_024715	HSG00238235	C5orf14	5	134237358	134265222	0.282264
10023837312	NM_024089	HSG00284879	KDELC1	13	102234632	102249358	0.282272
10023840332	AB058734	HSG00461571	JPH4	14	23107083	23117849	0.282345
10025908577	NM_015149	HSG00204567	RGL1	1	181871830	182164288	0.283224
10025921179	AF274938	HSG00459046	AF274938	7	32922952	32949100	0.28324
10025925287	HSS00041630	HSG00396851	HSS00041630	3	171263389	171265663	0.283425
10025912519	NM_014035	HSG00236561	SNX24	5	122209169	122372796	0.2842
10023820819	NM_014467	HSG00254521	SRPX2	X	99785880	99812946	0.284234
10025914851	HSS00257867	HSG00304475	HSS00257867	18	22259155	22259796	0.28442
10025910557	NM_014657	HSG00311476	KIAA0406	20	36044838	36095247	0.284426
10025905754	NM_000864	HSG00208309	HTR1D	1	23390975	23393809	0.284435
10025911267	NM_007259	HSG00200199	VPS45A	1	148305965	148384128	0.284631
10023841088	AJ010233	HSG00453500	RFPL3S	22	31085894	31096972	0.285316
10025910141	NM_178832	HSG00268103	C10orf83	10	99364300	99383227	0.285589
10023821779	NM_007318	HSG00287854	PSEN1	14	72673277	72756862	0.285981
10023808864	NM_003970	HSG00258952	MYOM2	8	1980654	2080779	0.286031
10023824183	NM_020983	HSG00276835	ADCY6	12	47446247	47469087	0.286227
10033669005	NM_014437	HSG00210004	SLC39A1	1	152198212	152206812	0.286888
10025921958	AK092349	HSG00238135	AK092349	5	141525515	141528127	0.287541
10025915498	AK097269	HSG00359547	FAM39DP	15	100328756	100334330	0.28764
10025911755	NM_015590	HSG00203732	GPATC4	1	154830902	154837894	0.287879
10023831379	AF301222	HSG00272919	CCDC34	11	27316637	27319576	0.288653
10023809534	Contig31938_RC	HSG00217477	Contig31938_RC	2	42196968	42197389	0.288674
10023813758	NM_006278	HSG00273405	ST3GAL4	11	125731305	125789741	0.288721
10025909401	NM_153038	HSG00216287	NM_153038	2	222871109	222878180	0.288795
10025917069	hCT1971290.1	HSG00363681	hCT1971290.1	2	44146078	44146854	0.289167
10025902852	NM_181777	HSG00254703	UBE2A	X	118598325	118602405	0.289315
10025934441	HSS00162197	HSG00306332	ZNF324B	19	63654817	63674765	0.289419
10025917873	AK055419	HSG00247154	AK055419	7	129908569	129911469	0.289482
10023817811	NM_003014	HSG00249543	SFRP4	7	37912067	37922902	0.29004
10025908368	NM_178274	HSG00226076	CCDC80	3	113806638	113842595	0.290118
10025927583	HSS00388434	HSG00278686	GRIP1	12	65027372	65028069	0.290334
10031920800	AK098799	HSG00251551	GTF2IP1	7	72251668	72259270	0.290567
10023835830	NM_032781	HSG00271734	PTPN5	11	18706053	18769965	0.290696
10025902729	NM_014290	HSG00261097	TDRD7	9	99214128	99298224	0.290834
10025909429	NM_138423	HSG00290223	CASC4	15	42368220	42495247	0.290915
10025907069	NM_025176	HSG00311375	RP4-691N24.1	20	25381337	25514153	0.291043
10025907362	NM_145301	HSG00302187	FAM18B2	17	15346303	15407570	0.291124
10025902516	NM_006691	HSG00272336	XLKD1	11	10535989	10546855	0.291169
10025910446	NM_003684	HSG00209064	MKNK1	1	46795677	46842473	0.29118
10025911765	NM_032211	HSG00269690	LOXL4	10	99997432	100017997	0.291828
10025933943	AL713717	HSG00284600	AL713717	13	71329194	71332286	0.292188
10025924852	BC039504	HSG00270359	BC039504	10	53681732	53727680	0.292551
10025904914	NM_014577	HSG00314096	BRD1	22	48552941	48604456	0.292565
10025927527	HSS00097593	HSG00243493	HSS00097593	6	78225707	78226051	0.292775
10023807346	AB014574	HSG00260957	KIAA0674	9	114967620	115023389	0.292943
10025904807	NM_052851	HSG00285050	STARD13	13	32575306	32678143	0.293021
10025906181	NM_052952	HSG00217004	DIRC1	2	189306709	189363076	0.29313
10025912654	NM_153331	HSG00221675	KCTD6	3	58459131	58463119	0.293444
10025935288	HSS00334939	HSG00242574	HSS00334939	6	111739804	111740610	0.294386
10025909136	NM_017865	HSG00203652	ZNF692	1	247110827	247119894	0.29453
10025908633	NM_014437	HSG00210004	SLC39A1	1	152198212	152206812	0.294613
10026395632	NM_005203	HSG00267589	COL13A1	10	71231649	71388909	0.294752
10025915171	HSS00020335	HSG00308670	ZNF780B	19	45228401	45243835	0.29489
10025910002	NM_033071	HSG00243509	SYNE1	6	152484515	152999679	0.294987
10025912258	NM_178012	HSG00242380	TUBB2B	6	3169513	3172870	0.295938
10025906203	NM_006924	HSG00302865	SFRS1	17	53435861	53439587	0.296471
10025912421	NM_017859	HSG00312082	UCKL1	20	62041631	62058212	0.296601
10026396184	NM_016277	HSG00244568	RAB23	6	57161549	57195037	0.29667
10025927541	HSS00207514	HSG00353022	HSS00207514	X	16692753	16693383	0.297281
10023837332	ENST00000242140	HSG00408919	WIPF3	7	29881782	29910868	0.297338
10025934415	AK092985	HSG00279381	AK092985	12	25989056	25991211	0.297413
10023815063	NM_014723	HSG00311373	SNPH	20	1194959	1237969	0.297561
10023817033	Contig53750_RC	HSG00301924	DHX33	17	5284956	5285805	0.297684
10025913543	XM_212455	HSG00448980	XM_212455	2	599851	616229	0.298051
10023832428	NM_052865	HSG00311888	C20orf72	20	17897761	17919759	0.298424
10025909469	NM_017940	HSG00208932	NBPF1	1	16762998	16812569	0.29899
10025907782	NM_014254	HSG00277500	TMEM5	12	62459903	62489154	0.299381
10025906378	NM_006322	HSG00284653	TUBGCP3	13	112187328	112290482	0.301758
10023813822	Contig52099_RC	HSG00263713	Contig52099_RC	9	123617774	123618605	0.302108
10025906485	NM_016176	HSG00203616	SDF4	1	1142151	1157244	0.302909
10031919770	ENST00000241847	HSG00460781	ENST00000241847	6	157632792	157664621	0.303116
10025910970	NM_176881	HSG00251764	TAS2R39	7	142590633	142591648	0.303723
10023815664	NM_003469	HSG00214252	SCG2	2	224169903	224175365	0.304988
10025902744	NM_014556	HSG00227294	EVC	4	5763824	5881681	0.305046
10025905780	NM_177402	HSG00210031	SYT2	1	200831510	200946168	0.30507
10026390297	NM_001518	HSG00248494	GTF2I	7	73709965	73812956	0.305351
10023848615	ENST00000276120	HSG00353483	SATL1	X	84234057	84250261	0.305602
10025903458	NM_018953	HSG00277165	HOXC5	12	52713098	52715409	0.305643
10025906782	NM_182585	HSG00214216	NFE2L2	2	177856481	177965661	0.306876
10023842037	NM_024105	HSG00314329	ALG12	22	48682856	48698110	0.307126
10023822177	NM_000122	HSG00213520	ERCC3	2	127731335	127768222	0.307225
10025904027	NM_052873	HSG00287023	C14orf179	14	75521877	75619842	0.307836
10025933179	BC029259	HSG00265455	BC029259	10	80834066	80835859	0.307971
10025927951	HSS00222022	HSG00295222	HSS00222022	16	84575476	84575987	0.308115
10025932339	HSS00143906	HSG00290303	HSS00143906	15	64540516	64540590	0.308317
10023805187	AL117477	HSG00261332	PHF19	9	122657805	122672584	0.308606
10025902526	NM_006767	HSG00314106	LZTR1	22	19666655	19683325	0.308767
10025911163	NM_130851	HSG00288447	BMP4	14	53486206	53491020	0.308827
10023822900	NM_002342	HSG00282411	LTBR	12	6363617	6370993	0.308835
10025929313	AK092435	HSG00201811	AK092435	1	159849719	159851606	0.309742
10025918712	AF088026	HSG00200833	AF088026	1	172099008	172099700	0.310133
10033668648	NM_183075	HSG00231880	CYP2U1	4	109072165	109094060	0.310253
10025917194	hCT1640746.3	HSG00378078	hCT1640746.3	13	76456985	76461236	0.310377
10025932518	hCT2297752	HSG00454927	hCT2297752	8	137946213	137947409	0.311257
10025911475	NM_145241	HSG00261515	WDR31	9	115117753	115142388	0.31163
10025905573	NM_007300	HSG00302301	BRCA1	17	38449839	38530994	0.311737
10023820832	Contig8547_RC	HSG00270112	RP11-162I21.1	10	18129472	18129840	0.311778
10023807390	Contig42919_RC	HSG00289745	FBN1	15	46487799	46488522	0.312029
10023831838	NM_033309	HSG00295171	NM_033309	16	65739506	65742392	0.312094
10025911823	NM_021987	HSG00254011	GABRE	X	150872251	150893807	0.312262
10025909832	NM_016376	HSG00301392	ANKFY1	17	4013949	4114000	0.313058
10025905401	NM_017906	HSG00242978	PAK1IP1	6	10803173	10817954	0.313213
10025906805	NM_053279	HSG00259326	C8orf13	8	11316388	11361663	0.313256
10025912912	NM_144780	HSG00202952	DEGS1	1	222437550	222447763	0.314965
10025905076	NM_080389	HSG00259149	DEFB104A	8	7731402	7736173	0.315151
10023807454	NM_004722	HSG00250920	AP4M1	7	99537115	99542738	0.316072
10025918702	HSS00016477	HSG00408380	HSS00016477	6	169300171	169304935	0.316138
10025905443	NM_152631	HSG00254523	FAM47B	X	34870851	34872955	0.318745
10025930204	HSS00006536	HSG00228132	HSS00006536	4	15296056	15296541	0.320563
10023824484	NM_001535	HSG00315788	PRMT2	21	46879954	46909290	0.321922
10025906051	NM_138357	HSG00267680	CCDC109A	10	74121894	74317456	0.322405
10025929166	HSS00049446	HSG00358844	HSS00049446	4	95428142	95428765	0.322759
10025918000	BC010527	HSG00255662	BC010527	8	57570044	57571448	0.323554
10023843105	NM_033028	HSG00290906	BBS4	15	70765587	70817869	0.323688
10033668936	NM_014252	HSG00284740	SLC25A15	13	40261596	40282246	0.324001
10025932964	HSS00128464	HSG00246948	HSS00128464	7	112045440	112047934	0.324221
10025903655	NM_030911	HSG00284704	CDADC1	13	48720103	48765619	0.324503
10025902850	NM_003092	HSG00312332	SNRPB2	20	16658628	16670037	0.325274
10025904456	NM_139159	HSG00305715	DPP9	19	4626236	4674875	0.325626
10023807849	NM_014252	HSG00284740	SLC25A15	13	40261596	40282246	0.328058
10025921657	HSS00341117	HSG00394442	HSS00341117	2_random	137800	138335	0.328168
10023822929	NM_012237	HSG00308226	SIRT2	19	44061041	44082201	0.32851
10025909622	NM_173543	HSG00226536	DZIP1L	3	139263523	139317141	0.329538
10025908448	NM_012157	HSG00220829	FBXL2	3	33293937	33403121	0.330583
10025902166	NM_007271	HSG00243553	STK38	6	36569649	36623225	0.331384
10025935673	hCT2310249	HSG00436519	hCT2310249	11	63065670	63067253	0.331752
10023807136	AF108138	HSG00291350	C15orf20	15	62894887	62900788	0.33469
10023822815	NM_004293	HSG00260722	GDA	9	73954112	74056959	0.335032
10025917444	HSS00138473	HSG00459316	DIDO1	20	61030420	61031109	0.33568
10023849098	NM_022365	HSG00268617	DNAJC1	10	22085512	22332476	0.335726
10025912992	NM_022065	HSG00214346	THADA	2	43311494	43676681	0.335746
10023837835	AB067470	HSG00308143	LMTK3	19	53680341	53708231	0.3359
10025902732	NM_018034	HSG00236505	WDR70	5	37415168	37788529	0.336756
10025911501	NM_144977	HSG00202324	DENND1B	1	195788007	196010945	0.3371
10025907617	NM_001269	HSG00209808	RCC1	1	28705154	28738087	0.337856
10025913186	NM_138821	HSG00237466	PAM	5	102229425	102393315	0.338361
10025932837	BC034574	HSG00233763	BC034574	5	28961463	28963453	0.340329
10025908354	NM_004738	HSG00311521	VAPB	20	56397650	56455367	0.341988
10025914002	HSS00100082	HSG00304603	HSS00100082	18	54632091	54652959	0.343732
10025930875	BC011455	HSG00299883	BC011455	17	54685677	54686503	0.343977
10025922361	AK091264	HSG00221871	AK091264	3	47260600	47263095	0.347747
10025902381	NM_018006	HSG00314512	TRMU	22	45109961	45131900	0.347876
10025912469	NM_016547	HSG00203616	SDF4	1	1142176	1157274	0.349075
10025902969	NM_001439	HSG00208311	EXTL2	1	101110528	101133006	0.349734
10025922112	HSS00003918	HSG00242170	HSS00003918	6	142614676	142622461	0.357488
10025904261	NM_153373	HSG00237013	AGXT2L2	5	177568196	177592392	0.35806
10023823153	Contig47865	HSG00237762	Contig47865	5	54491786	54499042	0.360542
10025920216	AL080225	HSG00228889	AL080225	4	53350917	53376381	0.361143
10025920955	XM_067193	HSG00434430	XM_067193	3	193063529	193064070	0.361303
10025907304	NM_173652	HSG00216239	NM_173652	2	38211750	38262495	0.361659
10025904736	NM_015061	HSG00261033	JMJD2C	9	6748082	7165647	0.368551
10023840740	AK057179	HSG00278722	AK057179	12	54510965	54516295	0.371339
10023849326	NM_024830	HSG00237441	AYTL2	5	1514543	1577076	0.377121
10031920494	hCT1962409	HSG00317653	NBR1	17	38575998	38719232	0.389805
10025907443	NM_145279	HSG00208384	MOBKL2C	1	46845978	46853392	0.401295
10025908800	NM_031862	HSG00317653	NBR1	17	38576023	38719231	0.402599
